# Supplementary material for: Mark-release-recapture experiment in Burkina Faso demonstrates reduced fitness and dispersal of genetically-modified sterile malaria mosquitoes
Source: Nat Commun. 2022 Feb 10;13:796. doi: 10.1038/s41467-022-28419-0 (PMC8831579; doi:10.1038/s41467-022-28419-0)
Supplement: Supplementary file 3 — Supplementary Data 1 [file 41467_2022_28419_MOESM3_ESM.xlsx]

## Sheet: All day
Strain	Generation	Village	Release Description	Date	Longitude	Latitude	Swarm.Size	Height(m)	Total.caught	Unmarked.M	Red.M	Unmarked.F	GM PCR	Phenotype
Ac(DSM)2	41	BF.BV	Ac(DSM)2 + WT Sibling	2019-07-01	-4.47274	11.2351	20	2.5	1	0	1	0	WT	WT Sibling ACDSM2
Ac(DSM)2	41	BF.BV	Ac(DSM)2 + WT Sibling	2019-07-01	-4.47274	11.2351	20	2.5	1	0	1	0	WT	WT Sibling ACDSM2
Ac(DSM)2	41	BF.BV	Ac(DSM)2 + WT Sibling	2019-07-01	-4.47274	11.2351	20	2.5	1	0	1	0	WT	WT Sibling ACDSM2
Ac(DSM)2	41	BF.BV	Ac(DSM)2 + WT Sibling	2019-07-01	-4.47274	11.2351	20	2.5	1	0	1	0	GM	ACDSM2
Ac(DSM)2	41	BF.BV	Ac(DSM)2 + WT Sibling	2019-07-01	-4.47274	11.2351	20	2.5	1	0	1	0	GM	ACDSM2
Ac(DSM)2	41	BF.BV	Ac(DSM)2 + WT Sibling	2019-07-01	-4.47258	11.2357	20	2.8	3	2	1	0	GM	ACDSM2
Ac(DSM)2	41	BF.BV	Ac(DSM)2 + WT Sibling	2019-07-01	-4.47124	11.2342	40	2	4	3	1	0	WT	WT Sibling ACDSM2
Ac(DSM)2	41	BF.BV	Ac(DSM)2 + WT Sibling	2019-07-01	-4.47124	11.2342	40	2	1	0	1	0	WT	WT Sibling ACDSM2
Ac(DSM)2	41	BF.BV	Ac(DSM)2 + WT Sibling	2019-07-01	-4.47124	11.2342	40	2	1	0	1	0	GM	ACDSM2
Ac(DSM)2	41	BF.BV	Ac(DSM)2 + WT Sibling	2019-07-01	-4.47124	11.2342	40	2	1	0	1	0	WT	WT Sibling ACDSM2
Ac(DSM)2	41	BF.BV	Ac(DSM)2 + WT Sibling	2019-07-01	-4.47124	11.2342	40	2	1	0	1	0	WT	WT Sibling ACDSM2
Ac(DSM)2	41	BF.BV	Ac(DSM)2 + WT Sibling	2019-07-01	-4.47124	11.2342	40	2	1	0	1	0	WT	WT Sibling ACDSM2
Ac(DSM)2	41	BF.BV	Ac(DSM)2 + WT Sibling	2019-07-01	-4.47124	11.2342	40	2	1	0	1	0	WT	WT Sibling ACDSM2
Ac(DSM)2	41	BF.BV	Ac(DSM)2 + WT Sibling	2019-07-01	-4.47124	11.2342	40	2	1	0	1	0	GM	ACDSM2
Ac(DSM)2	41	BF.BV	Ac(DSM)2 + WT Sibling	2019-07-01	-4.47124	11.2342	40	2	1	0	1	0	GM	ACDSM2
Ac(DSM)2	41	BF.BV	Ac(DSM)2 + WT Sibling	2019-07-01	-4.47124	11.2342	40	2	1	0	1	0	WT	WT Sibling ACDSM2
Ac(DSM)2	41	BF.BV	Ac(DSM)2 + WT Sibling	2019-07-01	-4.47124	11.2342	40	2	1	0	1	0	WT	WT Sibling ACDSM2
Ac(DSM)2	41	BF.BV	Ac(DSM)2 + WT Sibling	2019-07-01	-4.47124	11.2342	40	2	1	0	1	0	WT	WT Sibling ACDSM2
Ac(DSM)2	41	BF.BV	Ac(DSM)2 + WT Sibling	2019-07-01	-4.47124	11.2342	40	2	1	0	1	0	GM	ACDSM2
Ac(DSM)2	41	BF.BV	Ac(DSM)2 + WT Sibling	2019-07-01	-4.47015	11.2334	2	2	1	1	0	0	NA	WT
Ac(DSM)2	41	BF.BV	Ac(DSM)2 + WT Sibling	2019-07-01	-4.47368	11.2313	20	2.5	13	13	0	0	NA	WT
Ac(DSM)2	41	BF.BV	Ac(DSM)2 + WT Sibling	2019-07-01	-4.47267	11.2302	47	2	27	27	0	0	NA	WT
Ac(DSM)2	41	BF.BV	Ac(DSM)2 + WT Sibling	2019-07-01	-4.47343	11.234	2	3	2	1	1	0	GM	ACDSM2
Ac(DSM)2	41	BF.BV	Ac(DSM)2 + WT Sibling	2019-07-01	-4.47339	11.2341	120	6	15	14	1	0	WT	WT Sibling ACDSM2
Ac(DSM)2	41	BF.BV	Ac(DSM)2 + WT Sibling	2019-07-01	-4.47339	11.2341	120	6	1	0	1	0	WT	WT Sibling ACDSM2
Ac(DSM)2	41	BF.BV	Ac(DSM)2 + WT Sibling	2019-07-01	-4.47339	11.2341	120	6	1	0	1	0	GM	ACDSM2
Ac(DSM)2	41	BF.BV	Ac(DSM)2 + WT Sibling	2019-07-01	-4.47339	11.2341	120	6	1	0	1	0	WT	WT Sibling ACDSM2
Ac(DSM)2	41	BF.BV	Ac(DSM)2 + WT Sibling	2019-07-01	-4.47339	11.2341	120	6	1	0	1	0	GM	ACDSM2
Ac(DSM)2	41	BF.BV	Ac(DSM)2 + WT Sibling	2019-07-01	-4.47339	11.2341	120	6	1	0	1	0	GM	ACDSM2
Ac(DSM)2	41	BF.BV	Ac(DSM)2 + WT Sibling	2019-07-01	-4.47339	11.2341	120	6	1	0	1	0	GM	ACDSM2
Ac(DSM)2	41	BF.BV	Ac(DSM)2 + WT Sibling	2019-07-01	-4.47339	11.2341	120	6	1	0	1	0	WT	WT Sibling ACDSM2
Ac(DSM)2	41	BF.BV	Ac(DSM)2 + WT Sibling	2019-07-01	-4.47339	11.2341	120	6	1	0	1	0	GM	ACDSM2
Ac(DSM)2	41	BF.BV	Ac(DSM)2 + WT Sibling	2019-07-01	-4.47339	11.2341	120	6	1	0	1	0	GM	ACDSM2
Ac(DSM)2	41	BF.BV	Ac(DSM)2 + WT Sibling	2019-07-01	-4.47339	11.2341	120	6	1	0	1	0	GM	ACDSM2
Ac(DSM)2	41	BF.BV	Ac(DSM)2 + WT Sibling	2019-07-01	-4.47339	11.2341	120	6	1	0	1	0	GM	ACDSM2
Ac(DSM)2	41	BF.BV	Ac(DSM)2 + WT Sibling	2019-07-01	-4.47339	11.2341	120	6	1	0	1	0	WT	WT Sibling ACDSM2
Ac(DSM)2	41	BF.BV	Ac(DSM)2 + WT Sibling	2019-07-01	-4.47331	11.2339	80	1	13	12	1	0	WT	WT Sibling ACDSM2
Ac(DSM)2	41	BF.BV	Ac(DSM)2 + WT Sibling	2019-07-01	-4.47306	11.2339	3	4	2	1	1	0	GM	ACDSM2
Ac(DSM)2	41	BF.BV	Ac(DSM)2 + WT Sibling	2019-07-01	-4.47315	11.2339	10	2	3	2	1	0	GM	ACDSM2
Ac(DSM)2	41	BF.BV	Ac(DSM)2 + WT Sibling	2019-07-01	-4.47315	11.2339	10	2	1	0	1	0	WT	WT Sibling ACDSM2
Ac(DSM)2	41	BF.BV	Ac(DSM)2 + WT Sibling	2019-07-01	-4.47336	11.2339	100	2.5	20	20	0	0	NA	WT
Ac(DSM)2	41	BF.BV	Ac(DSM)2 + WT Sibling	2019-07-01	-4.47262	11.2337	30	2.5	2	1	1	0	GM	ACDSM2
Ac(DSM)2	41	BF.BV	Ac(DSM)2 + WT Sibling	2019-07-01	-4.47264	11.234	10	2	1	0	1	0	GM	ACDSM2
Ac(DSM)2	41	BF.BV	Ac(DSM)2 + WT Sibling	2019-07-01	-4.47264	11.234	10	2	1	0	1	0	WT	WT Sibling ACDSM2
Ac(DSM)2	41	BF.BV	Ac(DSM)2 + WT Sibling	2019-07-01	-4.47264	11.234	10	2	1	0	1	0	GM	ACDSM2
Ac(DSM)2	41	BF.BV	Ac(DSM)2 + WT Sibling	2019-07-01	-4.47264	11.234	10	2	1	0	1	0	GM	ACDSM2
Ac(DSM)2	41	BF.BV	Ac(DSM)2 + WT Sibling	2019-07-01	-4.47258	11.234	50	2	11	10	1	0	GM	ACDSM2
Ac(DSM)2	41	BF.BV	Ac(DSM)2 + WT Sibling	2019-07-01	-4.47258	11.234	50	2	1	0	1	0	GM	ACDSM2
Ac(DSM)2	41	BF.BV	Ac(DSM)2 + WT Sibling	2019-07-01	-4.47258	11.234	50	2	1	0	1	0	GM	ACDSM2
Ac(DSM)2	41	BF.BV	Ac(DSM)2 + WT Sibling	2019-07-01	-4.47258	11.234	50	2	1	0	1	0	WT	WT Sibling ACDSM2
Ac(DSM)2	41	BF.BV	Ac(DSM)2 + WT Sibling	2019-07-01	-4.47258	11.234	50	2	1	0	1	0	WT	WT Sibling ACDSM2
Ac(DSM)2	41	BF.BV	Ac(DSM)2 + WT Sibling	2019-07-01	-4.47258	11.234	50	2	1	0	1	0	GM	ACDSM2
Ac(DSM)2	41	BF.BV	Ac(DSM)2 + WT Sibling	2019-07-01	-4.47258	11.234	50	2	1	0	1	0	WT	WT Sibling ACDSM2
Ac(DSM)2	41	BF.BV	Ac(DSM)2 + WT Sibling	2019-07-01	-4.47258	11.234	50	2	1	0	1	0	GM	ACDSM2
Ac(DSM)2	41	BF.BV	Ac(DSM)2 + WT Sibling	2019-07-01	-4.47258	11.234	50	2	1	0	1	0	GM	ACDSM2
Ac(DSM)2	41	BF.BV	Ac(DSM)2 + WT Sibling	2019-07-01	-4.47258	11.234	50	2	1	0	1	0	GM	ACDSM2
Ac(DSM)2	41	BF.BV	Ac(DSM)2 + WT Sibling	2019-07-01	-4.47258	11.234	50	2	1	0	1	0	GM	ACDSM2
Ac(DSM)2	41	BF.BV	Ac(DSM)2 + WT Sibling	2019-07-01	-4.47258	11.234	50	2	1	0	1	0	GM	ACDSM2
Ac(DSM)2	41	BF.BV	Ac(DSM)2 + WT Sibling	2019-07-01	-4.47258	11.234	50	2	1	0	1	0	GM	ACDSM2
Ac(DSM)2	41	BF.BV	Ac(DSM)2 + WT Sibling	2019-07-01	-4.47258	11.234	50	2	1	0	1	0	WT	WT Sibling ACDSM2
Ac(DSM)2	41	BF.BV	Ac(DSM)2 + WT Sibling	2019-07-01	-4.47258	11.234	50	2	1	0	1	0	WT	WT Sibling ACDSM2
Ac(DSM)2	41	BF.BV	Ac(DSM)2 + WT Sibling	2019-07-01	-4.47258	11.234	50	2	1	0	1	0	WT	WT Sibling ACDSM2
Ac(DSM)2	41	BF.BV	Ac(DSM)2 + WT Sibling	2019-07-01	-4.47258	11.234	50	2	1	0	1	0	GM	ACDSM2
Ac(DSM)2	41	BF.BV	Ac(DSM)2 + WT Sibling	2019-07-01	-4.47258	11.234	50	2	1	0	1	0	GM	ACDSM2
Ac(DSM)2	41	BF.BV	Ac(DSM)2 + WT Sibling	2019-07-01	-4.47258	11.234	50	2	1	0	1	0	GM	ACDSM2
Ac(DSM)2	41	BF.BV	Ac(DSM)2 + WT Sibling	2019-07-01	-4.47258	11.234	50	2	1	0	1	0	GM	ACDSM2
Ac(DSM)2	41	BF.BV	Ac(DSM)2 + WT Sibling	2019-07-01	-4.47258	11.234	50	2	1	0	1	0	GM	ACDSM2
Ac(DSM)2	41	BF.BV	Ac(DSM)2 + WT Sibling	2019-07-01	-4.47258	11.234	50	2	1	0	1	0	GM	ACDSM2
Ac(DSM)2	41	BF.BV	Ac(DSM)2 + WT Sibling	2019-07-01	-4.47258	11.234	50	2	1	0	1	0	WT	WT Sibling ACDSM2
Ac(DSM)2	41	BF.BV	Ac(DSM)2 + WT Sibling	2019-07-01	-4.47258	11.234	50	2	1	0	1	0	GM	ACDSM2
Ac(DSM)2	41	BF.BV	Ac(DSM)2 + WT Sibling	2019-07-01	-4.47258	11.234	50	2	1	0	1	0	GM	ACDSM2
Ac(DSM)2	41	BF.BV	Ac(DSM)2 + WT Sibling	2019-07-01	-4.47258	11.234	50	2	1	0	1	0	GM	ACDSM2
Ac(DSM)2	41	BF.BV	Ac(DSM)2 + WT Sibling	2019-07-01	-4.47258	11.234	50	2	1	0	1	0	GM	ACDSM2
Ac(DSM)2	41	BF.BV	Ac(DSM)2 + WT Sibling	2019-07-01	-4.47258	11.234	50	2	1	0	1	0	WT	WT Sibling ACDSM2
Ac(DSM)2	41	BF.BV	Ac(DSM)2 + WT Sibling	2019-07-01	-4.47258	11.234	50	2	1	0	1	0	GM	ACDSM2
Ac(DSM)2	41	BF.BV	Ac(DSM)2 + WT Sibling	2019-07-02	-4.47274	11.2351	50	3	11	10	1	0	GM	ACDSM2
Ac(DSM)2	41	BF.BV	Ac(DSM)2 + WT Sibling	2019-07-02	-4.47274	11.2351	50	3	1	0	1	0	WT	WT Sibling ACDSM2
Ac(DSM)2	41	BF.BV	Ac(DSM)2 + WT Sibling	2019-07-02	-4.47274	11.2351	50	3	1	0	1	0	WT	WT Sibling ACDSM2
Ac(DSM)2	41	BF.BV	Ac(DSM)2 + WT Sibling	2019-07-02	-4.47274	11.2351	50	3	1	0	1	0	WT	WT Sibling ACDSM2
Ac(DSM)2	41	BF.BV	Ac(DSM)2 + WT Sibling	2019-07-02	-4.47274	11.2351	50	3	1	0	1	0	GM	ACDSM2
Ac(DSM)2	41	BF.BV	Ac(DSM)2 + WT Sibling	2019-07-02	-4.47274	11.2351	50	3	1	0	1	0	GM	ACDSM2
Ac(DSM)2	41	BF.BV	Ac(DSM)2 + WT Sibling	2019-07-02	-4.47274	11.2351	50	3	1	0	1	0	WT	WT Sibling ACDSM2
Ac(DSM)2	41	BF.BV	Ac(DSM)2 + WT Sibling	2019-07-02	-4.47274	11.2351	50	3	1	0	1	0	GM	ACDSM2
Ac(DSM)2	41	BF.BV	Ac(DSM)2 + WT Sibling	2019-07-02	-4.47274	11.2351	50	3	1	0	1	0	WT	WT Sibling ACDSM2
Ac(DSM)2	41	BF.BV	Ac(DSM)2 + WT Sibling	2019-07-02	-4.47274	11.2351	50	3	1	0	1	0	GM	ACDSM2
Ac(DSM)2	41	BF.BV	Ac(DSM)2 + WT Sibling	2019-07-02	-4.47274	11.2351	50	3	1	0	1	0	WT	WT Sibling ACDSM2
Ac(DSM)2	41	BF.BV	Ac(DSM)2 + WT Sibling	2019-07-02	-4.47274	11.2351	50	3	1	0	1	0	GM	ACDSM2
Ac(DSM)2	41	BF.BV	Ac(DSM)2 + WT Sibling	2019-07-02	-4.47274	11.2351	50	3	1	0	1	0	WT	WT Sibling ACDSM2
Ac(DSM)2	41	BF.BV	Ac(DSM)2 + WT Sibling	2019-07-02	-4.47274	11.2351	50	3	1	0	1	0	WT	WT Sibling ACDSM2
Ac(DSM)2	41	BF.BV	Ac(DSM)2 + WT Sibling	2019-07-02	-4.47274	11.2351	50	3	1	0	1	0	GM	ACDSM2
Ac(DSM)2	41	BF.BV	Ac(DSM)2 + WT Sibling	2019-07-02	-4.47274	11.2351	50	3	1	0	1	0	GM	ACDSM2
Ac(DSM)2	41	BF.BV	Ac(DSM)2 + WT Sibling	2019-07-02	-4.47306	11.2355	10	1.9	2	1	1	0	WT	WT Sibling ACDSM2
Ac(DSM)2	41	BF.BV	Ac(DSM)2 + WT Sibling	2019-07-02	-4.47306	11.2355	10	1.9	1	0	1	0	WT	WT Sibling ACDSM2
Ac(DSM)2	41	BF.BV	Ac(DSM)2 + WT Sibling	2019-07-02	-4.47042	11.2336	10	2	1	1	0	0	NA	WT
Ac(DSM)2	41	BF.BV	Ac(DSM)2 + WT Sibling	2019-07-02	-4.47072	11.2338	10	3.5	2	1	1	0	WT	WT Sibling ACDSM2
Ac(DSM)2	41	BF.BV	Ac(DSM)2 + WT Sibling	2019-07-02	-4.47072	11.2338	10	3.5	1	0	1	0	WT	WT Sibling ACDSM2
Ac(DSM)2	41	BF.BV	Ac(DSM)2 + WT Sibling	2019-07-02	-4.47072	11.2338	10	3.5	1	0	1	0	WT	WT Sibling ACDSM2
Ac(DSM)2	41	BF.BV	Ac(DSM)2 + WT Sibling	2019-07-02	-4.47072	11.2338	10	3.5	1	0	1	0	WT	WT Sibling ACDSM2
Ac(DSM)2	41	BF.BV	Ac(DSM)2 + WT Sibling	2019-07-02	-4.47072	11.2338	10	3.5	1	0	1	0	GM	ACDSM2
Ac(DSM)2	41	BF.BV	Ac(DSM)2 + WT Sibling	2019-07-02	-4.47072	11.2338	10	3.5	1	0	1	0	WT	WT Sibling ACDSM2
Ac(DSM)2	41	BF.BV	Ac(DSM)2 + WT Sibling	2019-07-02	-4.47124	11.2342	100	2.5	10	9	1	0	WT	WT Sibling ACDSM2
Ac(DSM)2	41	BF.BV	Ac(DSM)2 + WT Sibling	2019-07-02	-4.47124	11.2342	100	2.5	1	0	1	0	WT	WT Sibling ACDSM2
Ac(DSM)2	41	BF.BV	Ac(DSM)2 + WT Sibling	2019-07-02	-4.47124	11.2342	100	2.5	1	0	1	0	WT	WT Sibling ACDSM2
Ac(DSM)2	41	BF.BV	Ac(DSM)2 + WT Sibling	2019-07-02	-4.47124	11.2342	100	2.5	1	0	1	0	WT	WT Sibling ACDSM2
Ac(DSM)2	41	BF.BV	Ac(DSM)2 + WT Sibling	2019-07-02	-4.47124	11.2342	100	2.5	1	0	1	0	GM	ACDSM2
Ac(DSM)2	41	BF.BV	Ac(DSM)2 + WT Sibling	2019-07-02	-4.47124	11.2342	100	2.5	1	0	1	0	WT	WT Sibling ACDSM2
Ac(DSM)2	41	BF.BV	Ac(DSM)2 + WT Sibling	2019-07-02	-4.47124	11.2342	100	2.5	1	0	1	0	WT	WT Sibling ACDSM2
Ac(DSM)2	41	BF.BV	Ac(DSM)2 + WT Sibling	2019-07-02	-4.47124	11.2342	100	2.5	1	0	1	0	GM	ACDSM2
Ac(DSM)2	41	BF.BV	Ac(DSM)2 + WT Sibling	2019-07-02	-4.47124	11.2342	100	2.5	1	0	1	0	WT	WT Sibling ACDSM2
Ac(DSM)2	41	BF.BV	Ac(DSM)2 + WT Sibling	2019-07-02	-4.47124	11.2342	100	2.5	1	0	1	0	WT	WT Sibling ACDSM2
Ac(DSM)2	41	BF.BV	Ac(DSM)2 + WT Sibling	2019-07-02	-4.47124	11.2342	100	2.5	1	0	1	0	WT	WT Sibling ACDSM2
Ac(DSM)2	41	BF.BV	Ac(DSM)2 + WT Sibling	2019-07-02	-4.47124	11.2342	100	2.5	1	0	1	0	GM	ACDSM2
Ac(DSM)2	41	BF.BV	Ac(DSM)2 + WT Sibling	2019-07-02	-4.47124	11.2342	100	2.5	1	0	1	0	WT	WT Sibling ACDSM2
Ac(DSM)2	41	BF.BV	Ac(DSM)2 + WT Sibling	2019-07-02	-4.47124	11.2342	100	2.5	1	0	1	0	WT	WT Sibling ACDSM2
Ac(DSM)2	41	BF.BV	Ac(DSM)2 + WT Sibling	2019-07-02	-4.47124	11.2342	100	2.5	1	0	1	0	WT	WT Sibling ACDSM2
Ac(DSM)2	41	BF.BV	Ac(DSM)2 + WT Sibling	2019-07-02	-4.47124	11.2342	100	2.5	1	0	1	0	WT	WT Sibling ACDSM2
Ac(DSM)2	41	BF.BV	Ac(DSM)2 + WT Sibling	2019-07-02	-4.47124	11.2342	100	2.5	1	0	1	0	WT	WT Sibling ACDSM2
Ac(DSM)2	41	BF.BV	Ac(DSM)2 + WT Sibling	2019-07-02	-4.47124	11.2342	100	2.5	1	0	1	0	GM	ACDSM2
Ac(DSM)2	41	BF.BV	Ac(DSM)2 + WT Sibling	2019-07-02	-4.47124	11.2342	100	2.5	1	0	1	0	GM	ACDSM2
Ac(DSM)2	41	BF.BV	Ac(DSM)2 + WT Sibling	2019-07-02	-4.47124	11.2342	100	2.5	1	0	1	0	WT	WT Sibling ACDSM2
Ac(DSM)2	41	BF.BV	Ac(DSM)2 + WT Sibling	2019-07-02	-4.47124	11.2342	100	2.5	1	0	1	0	WT	WT Sibling ACDSM2
Ac(DSM)2	41	BF.BV	Ac(DSM)2 + WT Sibling	2019-07-02	-4.47124	11.2342	100	2.5	1	0	1	0	WT	WT Sibling ACDSM2
Ac(DSM)2	41	BF.BV	Ac(DSM)2 + WT Sibling	2019-07-02	-4.47124	11.2342	100	2.5	1	0	1	0	WT	WT Sibling ACDSM2
Ac(DSM)2	41	BF.BV	Ac(DSM)2 + WT Sibling	2019-07-02	-4.47124	11.2342	100	2.5	1	0	1	0	WT	WT Sibling ACDSM2
Ac(DSM)2	41	BF.BV	Ac(DSM)2 + WT Sibling	2019-07-02	-4.47124	11.2342	100	2.5	1	0	1	0	WT	WT Sibling ACDSM2
Ac(DSM)2	41	BF.BV	Ac(DSM)2 + WT Sibling	2019-07-02	-4.47124	11.2342	100	2.5	1	0	1	0	WT	WT Sibling ACDSM2
Ac(DSM)2	41	BF.BV	Ac(DSM)2 + WT Sibling	2019-07-02	-4.47124	11.2342	100	2.5	1	0	1	0	GM	ACDSM2
Ac(DSM)2	41	BF.BV	Ac(DSM)2 + WT Sibling	2019-07-02	-4.47124	11.2342	100	2.5	1	0	1	0	WT	WT Sibling ACDSM2
Ac(DSM)2	41	BF.BV	Ac(DSM)2 + WT Sibling	2019-07-02	-4.47124	11.2342	100	2.5	1	0	1	0	WT	WT Sibling ACDSM2
Ac(DSM)2	41	BF.BV	Ac(DSM)2 + WT Sibling	2019-07-02	-4.47124	11.2342	100	2.5	1	0	1	0	WT	WT Sibling ACDSM2
Ac(DSM)2	41	BF.BV	Ac(DSM)2 + WT Sibling	2019-07-02	-4.47124	11.2342	100	2.5	1	0	1	0	WT	WT Sibling ACDSM2
Ac(DSM)2	41	BF.BV	Ac(DSM)2 + WT Sibling	2019-07-02	-4.47124	11.2342	100	2.5	1	0	1	0	GM	ACDSM2
Ac(DSM)2	41	BF.BV	Ac(DSM)2 + WT Sibling	2019-07-02	-4.47124	11.2342	100	2.5	1	0	1	0	WT	WT Sibling ACDSM2
Ac(DSM)2	41	BF.BV	Ac(DSM)2 + WT Sibling	2019-07-02	-4.47124	11.2342	100	2.5	1	0	1	0	GM	ACDSM2
Ac(DSM)2	41	BF.BV	Ac(DSM)2 + WT Sibling	2019-07-02	-4.47124	11.2342	100	2.5	1	0	1	0	GM	ACDSM2
Ac(DSM)2	41	BF.BV	Ac(DSM)2 + WT Sibling	2019-07-02	-4.47124	11.2342	100	2.5	1	0	1	0	GM	ACDSM2
Ac(DSM)2	41	BF.BV	Ac(DSM)2 + WT Sibling	2019-07-02	-4.47124	11.2342	100	2.5	1	0	1	0	WT	WT Sibling ACDSM2
Ac(DSM)2	41	BF.BV	Ac(DSM)2 + WT Sibling	2019-07-02	-4.47116	11.2342	50	3	3	2	1	0	GM	ACDSM2
Ac(DSM)2	41	BF.BV	Ac(DSM)2 + WT Sibling	2019-07-02	-4.47116	11.2342	50	3	1	0	1	0	GM	ACDSM2
Ac(DSM)2	41	BF.BV	Ac(DSM)2 + WT Sibling	2019-07-02	-4.47116	11.2342	50	3	1	0	1	0	WT	WT Sibling ACDSM2
Ac(DSM)2	41	BF.BV	Ac(DSM)2 + WT Sibling	2019-07-02	-4.47116	11.2342	50	3	1	0	1	0	WT	WT Sibling ACDSM2
Ac(DSM)2	41	BF.BV	Ac(DSM)2 + WT Sibling	2019-07-02	-4.47116	11.2342	50	3	1	0	1	0	WT	WT Sibling ACDSM2
Ac(DSM)2	41	BF.BV	Ac(DSM)2 + WT Sibling	2019-07-02	-4.47116	11.2342	50	3	1	0	1	0	WT	WT Sibling ACDSM2
Ac(DSM)2	41	BF.BV	Ac(DSM)2 + WT Sibling	2019-07-02	-4.47116	11.2342	50	3	1	0	1	0	GM	ACDSM2
Ac(DSM)2	41	BF.BV	Ac(DSM)2 + WT Sibling	2019-07-02	-4.47116	11.2342	50	3	1	0	1	0	GM	ACDSM2
Ac(DSM)2	41	BF.BV	Ac(DSM)2 + WT Sibling	2019-07-02	-4.47116	11.2342	50	3	1	0	1	0	WT	WT Sibling ACDSM2
Ac(DSM)2	41	BF.BV	Ac(DSM)2 + WT Sibling	2019-07-02	-4.47116	11.2342	50	3	1	0	1	0	WT	WT Sibling ACDSM2
Ac(DSM)2	41	BF.BV	Ac(DSM)2 + WT Sibling	2019-07-02	-4.47116	11.2342	50	3	1	0	1	0	WT	WT Sibling ACDSM2
Ac(DSM)2	41	BF.BV	Ac(DSM)2 + WT Sibling	2019-07-02	-4.47116	11.2342	50	3	1	0	1	0	WT	WT Sibling ACDSM2
Ac(DSM)2	41	BF.BV	Ac(DSM)2 + WT Sibling	2019-07-02	-4.47116	11.2342	50	3	1	0	1	0	WT	WT Sibling ACDSM2
Ac(DSM)2	41	BF.BV	Ac(DSM)2 + WT Sibling	2019-07-02	-4.47267	11.2302	100	2	56	56	0	0	NA	WT
Ac(DSM)2	41	BF.BV	Ac(DSM)2 + WT Sibling	2019-07-02	-4.47368	11.2313	40	2.5	26	26	0	0	NA	WT
Ac(DSM)2	41	BF.BV	Ac(DSM)2 + WT Sibling	2019-07-02	-4.47334	11.234	50	2	8	7	1	0	WT	WT Sibling ACDSM2
Ac(DSM)2	41	BF.BV	Ac(DSM)2 + WT Sibling	2019-07-02	-4.47334	11.234	50	2	1	0	1	0	WT	WT Sibling ACDSM2
Ac(DSM)2	41	BF.BV	Ac(DSM)2 + WT Sibling	2019-07-02	-4.47334	11.234	50	2	1	0	1	0	WT	WT Sibling ACDSM2
Ac(DSM)2	41	BF.BV	Ac(DSM)2 + WT Sibling	2019-07-02	-4.47334	11.234	50	2	1	0	1	0	WT	WT Sibling ACDSM2
Ac(DSM)2	41	BF.BV	Ac(DSM)2 + WT Sibling	2019-07-02	-4.47334	11.234	50	2	1	0	1	0	GM	ACDSM2
Ac(DSM)2	41	BF.BV	Ac(DSM)2 + WT Sibling	2019-07-02	-4.47334	11.234	50	2	1	0	1	0	WT	WT Sibling ACDSM2
Ac(DSM)2	41	BF.BV	Ac(DSM)2 + WT Sibling	2019-07-02	-4.47334	11.234	50	2	1	0	1	0	WT	WT Sibling ACDSM2
Ac(DSM)2	41	BF.BV	Ac(DSM)2 + WT Sibling	2019-07-02	-4.47334	11.234	50	2	1	0	1	0	WT	WT Sibling ACDSM2
Ac(DSM)2	41	BF.BV	Ac(DSM)2 + WT Sibling	2019-07-02	-4.47334	11.234	50	2	1	0	1	0	WT	WT Sibling ACDSM2
Ac(DSM)2	41	BF.BV	Ac(DSM)2 + WT Sibling	2019-07-02	-4.47334	11.234	50	2	1	0	1	0	GM	ACDSM2
Ac(DSM)2	41	BF.BV	Ac(DSM)2 + WT Sibling	2019-07-02	-4.47334	11.234	50	2	1	0	1	0	GM	ACDSM2
Ac(DSM)2	41	BF.BV	Ac(DSM)2 + WT Sibling	2019-07-02	-4.47334	11.234	50	2	1	0	1	0	GM	ACDSM2
Ac(DSM)2	41	BF.BV	Ac(DSM)2 + WT Sibling	2019-07-02	-4.47334	11.234	50	2	1	0	1	0	GM	ACDSM2
Ac(DSM)2	41	BF.BV	Ac(DSM)2 + WT Sibling	2019-07-02	-4.47334	11.234	50	2	1	0	1	0	GM	ACDSM2
Ac(DSM)2	41	BF.BV	Ac(DSM)2 + WT Sibling	2019-07-02	-4.47334	11.234	50	2	1	0	1	0	GM	ACDSM2
Ac(DSM)2	41	BF.BV	Ac(DSM)2 + WT Sibling	2019-07-02	-4.47334	11.234	50	2	1	0	1	0	WT	WT Sibling ACDSM2
Ac(DSM)2	41	BF.BV	Ac(DSM)2 + WT Sibling	2019-07-02	-4.47334	11.234	50	2	1	0	1	0	WT	WT Sibling ACDSM2
Ac(DSM)2	41	BF.BV	Ac(DSM)2 + WT Sibling	2019-07-02	-4.47339	11.2341	100	5	9	7	1	1	GM	ACDSM2
Ac(DSM)2	41	BF.BV	Ac(DSM)2 + WT Sibling	2019-07-02	-4.47339	11.2341	100	5	1	0	1	0	GM	ACDSM2
Ac(DSM)2	41	BF.BV	Ac(DSM)2 + WT Sibling	2019-07-02	-4.47339	11.2341	100	5	1	;	1	0	WT	WT Sibling ACDSM2
Ac(DSM)2	41	BF.BV	Ac(DSM)2 + WT Sibling	2019-07-02	-4.47339	11.2341	100	5	1	0	1	0	WT	WT Sibling ACDSM2
Ac(DSM)2	41	BF.BV	Ac(DSM)2 + WT Sibling	2019-07-02	-4.47339	11.2341	100	5	1	0	1	0	WT	WT Sibling ACDSM2
Ac(DSM)2	41	BF.BV	Ac(DSM)2 + WT Sibling	2019-07-02	-4.47339	11.2341	100	5	1	0	1	0	WT	WT Sibling ACDSM2
Ac(DSM)2	41	BF.BV	Ac(DSM)2 + WT Sibling	2019-07-02	-4.47339	11.2341	100	5	1	0	1	0	WT	WT Sibling ACDSM2
Ac(DSM)2	41	BF.BV	Ac(DSM)2 + WT Sibling	2019-07-02	-4.47339	11.2341	100	5	1	0	1	0	WT	WT Sibling ACDSM2
Ac(DSM)2	41	BF.BV	Ac(DSM)2 + WT Sibling	2019-07-02	-4.47339	11.2341	100	5	1	0	1	0	WT	WT Sibling ACDSM2
Ac(DSM)2	41	BF.BV	Ac(DSM)2 + WT Sibling	2019-07-02	-4.47339	11.2341	100	5	1	0	1	0	GM	ACDSM2
Ac(DSM)2	41	BF.BV	Ac(DSM)2 + WT Sibling	2019-07-02	-4.47339	11.2341	100	5	1	0	1	0	WT	WT Sibling ACDSM2
Ac(DSM)2	41	BF.BV	Ac(DSM)2 + WT Sibling	2019-07-02	-4.47339	11.2341	100	5	1	0	1	0	GM	ACDSM2
Ac(DSM)2	41	BF.BV	Ac(DSM)2 + WT Sibling	2019-07-02	-4.47339	11.2341	100	5	1	0	1	0	GM	ACDSM2
Ac(DSM)2	41	BF.BV	Ac(DSM)2 + WT Sibling	2019-07-02	-4.47339	11.2341	100	5	1	0	1	0	GM	ACDSM2
Ac(DSM)2	41	BF.BV	Ac(DSM)2 + WT Sibling	2019-07-02	-4.47339	11.2341	100	5	1	0	1	0	WT	WT Sibling ACDSM2
Ac(DSM)2	41	BF.BV	Ac(DSM)2 + WT Sibling	2019-07-02	-4.47326	11.2337	60	1	28	27	0	1	NA	WT
Ac(DSM)2	41	BF.BV	Ac(DSM)2 + WT Sibling	2019-07-02	-4.47232	11.2339	30	1	17	17	0	0	NA	WT
Ac(DSM)2	41	BF.BV	Ac(DSM)2 + WT Sibling	2019-07-02	-4.47215	11.2338	60	2.5	8	7	1	0	WT	WT Sibling ACDSM2
Ac(DSM)2	41	BF.BV	Ac(DSM)2 + WT Sibling	2019-07-02	-4.47215	11.2338	60	2.5	1	0	1	0	WT	WT Sibling ACDSM2
Ac(DSM)2	41	BF.BV	Ac(DSM)2 + WT Sibling	2019-07-02	-4.47215	11.2338	60	2.5	1	0	1	0	WT	WT Sibling ACDSM2
Ac(DSM)2	41	BF.BV	Ac(DSM)2 + WT Sibling	2019-07-02	-4.47215	11.2338	60	2.5	1	0	1	0	WT	WT Sibling ACDSM2
Ac(DSM)2	41	BF.BV	Ac(DSM)2 + WT Sibling	2019-07-02	-4.47215	11.2338	60	2.5	1	0	1	0	GM	ACDSM2
Ac(DSM)2	41	BF.BV	Ac(DSM)2 + WT Sibling	2019-07-02	-4.47215	11.2338	60	2.5	1	0	1	0	WT	WT Sibling ACDSM2
Ac(DSM)2	41	BF.BV	Ac(DSM)2 + WT Sibling	2019-07-02	-4.47215	11.2338	60	2.5	1	0	1	0	WT	WT Sibling ACDSM2
Ac(DSM)2	41	BF.BV	Ac(DSM)2 + WT Sibling	2019-07-02	-4.47215	11.2338	60	2.5	1	0	1	0	WT	WT Sibling ACDSM2
Ac(DSM)2	41	BF.BV	Ac(DSM)2 + WT Sibling	2019-07-02	-4.47215	11.2338	60	2.5	1	0	1	0	GM	ACDSM2
Ac(DSM)2	41	BF.BV	Ac(DSM)2 + WT Sibling	2019-07-02	-4.47215	11.2338	60	2.5	1	0	1	0	WT	WT Sibling ACDSM2
Ac(DSM)2	41	BF.BV	Ac(DSM)2 + WT Sibling	2019-07-02	-4.47215	11.2338	60	2.5	1	0	1	0	WT	WT Sibling ACDSM2
Ac(DSM)2	41	BF.BV	Ac(DSM)2 + WT Sibling	2019-07-02	-4.47215	11.2338	60	2.5	1	0	1	0	WT	WT Sibling ACDSM2
Ac(DSM)2	41	BF.BV	Ac(DSM)2 + WT Sibling	2019-07-02	-4.47215	11.2338	60	2.5	1	0	1	0	WT	WT Sibling ACDSM2
Ac(DSM)2	41	BF.BV	Ac(DSM)2 + WT Sibling	2019-07-02	-4.47215	11.2338	60	2.5	1	0	1	0	WT	WT Sibling ACDSM2
Ac(DSM)2	41	BF.BV	Ac(DSM)2 + WT Sibling	2019-07-02	-4.47215	11.2338	60	2.5	1	0	1	0	WT	WT Sibling ACDSM2
Ac(DSM)2	41	BF.BV	Ac(DSM)2 + WT Sibling	2019-07-02	-4.47215	11.2338	60	2.5	1	0	1	0	WT	WT Sibling ACDSM2
Ac(DSM)2	41	BF.BV	Ac(DSM)2 + WT Sibling	2019-07-02	-4.47215	11.2338	60	2.5	1	0	1	0	WT	WT Sibling ACDSM2
Ac(DSM)2	41	BF.BV	Ac(DSM)2 + WT Sibling	2019-07-02	-4.47215	11.2338	60	2.5	1	0	1	0	WT	WT Sibling ACDSM2
Ac(DSM)2	41	BF.BV	Ac(DSM)2 + WT Sibling	2019-07-02	-4.47215	11.2338	60	2.5	1	0	1	0	GM	ACDSM2
Ac(DSM)2	41	BF.BV	Ac(DSM)2 + WT Sibling	2019-07-02	-4.47215	11.2338	60	2.5	1	0	1	0	WT	WT Sibling ACDSM2
Ac(DSM)2	41	BF.BV	Ac(DSM)2 + WT Sibling	2019-07-02	-4.47215	11.2338	60	2.5	1	0	1	0	WT	WT Sibling ACDSM2
Ac(DSM)2	41	BF.BV	Ac(DSM)2 + WT Sibling	2019-07-02	-4.47215	11.2338	60	2.5	1	0	1	0	GM	ACDSM2
Ac(DSM)2	41	BF.BV	Ac(DSM)2 + WT Sibling	2019-07-02	-4.47215	11.2338	60	2.5	1	0	1	0	WT	WT Sibling ACDSM2
Ac(DSM)2	41	BF.BV	Ac(DSM)2 + WT Sibling	2019-07-02	-4.4721	11.2338	40	2	3	2	1	0	GM	ACDSM2
Ac(DSM)2	41	BF.BV	Ac(DSM)2 + WT Sibling	2019-07-02	-4.4721	11.2338	40	2	1	0	1	0	WT	WT Sibling ACDSM2
Ac(DSM)2	41	BF.BV	Ac(DSM)2 + WT Sibling	2019-07-02	-4.4721	11.2338	40	2	1	0	1	0	WT	WT Sibling ACDSM2
Ac(DSM)2	41	BF.BV	Ac(DSM)2 + WT Sibling	2019-07-02	-4.4721	11.2338	40	2	1	0	1	0	WT	WT Sibling ACDSM2
Ac(DSM)2	41	BF.BV	Ac(DSM)2 + WT Sibling	2019-07-02	-4.4721	11.2338	40	2	1	0	1	0	WT	WT Sibling ACDSM2
Ac(DSM)2	41	BF.BV	Ac(DSM)2 + WT Sibling	2019-07-02	-4.4721	11.2338	40	2	1	0	1	0	GM	ACDSM2
Ac(DSM)2	41	BF.BV	Ac(DSM)2 + WT Sibling	2019-07-02	-4.4721	11.2338	40	2	1	0	1	0	GM	ACDSM2
Ac(DSM)2	41	BF.BV	Ac(DSM)2 + WT Sibling	2019-07-02	-4.4721	11.2338	40	2	1	0	1	0	WT	WT Sibling ACDSM2
Ac(DSM)2	41	BF.BV	Ac(DSM)2 + WT Sibling	2019-07-02	-4.4721	11.2338	40	2	1	0	1	0	WT	WT Sibling ACDSM2
Ac(DSM)2	41	BF.BV	Ac(DSM)2 + WT Sibling	2019-07-02	-4.4721	11.2338	40	2	1	0	1	0	GM	ACDSM2
Ac(DSM)2	41	BF.BV	Ac(DSM)2 + WT Sibling	2019-07-02	-4.4721	11.2338	40	2	1	0	1	0	GM	ACDSM2
Ac(DSM)2	41	BF.BV	Ac(DSM)2 + WT Sibling	2019-07-02	-4.47276	11.2339	40	2	1	0	1	0	WT	WT Sibling ACDSM2
Ac(DSM)2	41	BF.BV	Ac(DSM)2 + WT Sibling	2019-07-02	-4.47276	11.2339	40	2	1	0	1	0	WT	WT Sibling ACDSM2
Ac(DSM)2	41	BF.BV	Ac(DSM)2 + WT Sibling	2019-07-02	-4.47276	11.2339	40	2	1	0	1	0	GM	ACDSM2
Ac(DSM)2	41	BF.BV	Ac(DSM)2 + WT Sibling	2019-07-02	-4.47276	11.2339	40	2	1	0	1	0	GM	ACDSM2
Ac(DSM)2	41	BF.BV	Ac(DSM)2 + WT Sibling	2019-07-02	-4.47276	11.2339	40	2	1	0	1	0	GM	ACDSM2
Ac(DSM)2	41	BF.BV	Ac(DSM)2 + WT Sibling	2019-07-02	-4.47276	11.2339	40	2	1	0	1	0	GM	ACDSM2
Ac(DSM)2	41	BF.BV	Ac(DSM)2 + WT Sibling	2019-07-02	-4.47276	11.2339	40	2	1	0	1	0	WT	WT Sibling ACDSM2
Ac(DSM)2	41	BF.BV	Ac(DSM)2 + WT Sibling	2019-07-02	-4.47276	11.2339	40	2	1	0	1	0	GM	ACDSM2
Ac(DSM)2	41	BF.BV	Ac(DSM)2 + WT Sibling	2019-07-02	-4.47276	11.2339	40	2	1	0	1	0	GM	ACDSM2
Ac(DSM)2	41	BF.BV	Ac(DSM)2 + WT Sibling	2019-07-02	-4.47276	11.2339	40	2	1	0	1	0	GM	ACDSM2
Ac(DSM)2	41	BF.BV	Ac(DSM)2 + WT Sibling	2019-07-02	-4.47331	11.2338	NA	NA	6	3	1	2	WT	WT Sibling ACDSM2
Ac(DSM)2	41	BF.BV	Ac(DSM)2 + WT Sibling	2019-07-02	-4.47331	11.2338	NA	NA	1	0	1	0	WT	WT Sibling ACDSM2
Ac(DSM)2	41	BF.BV	Ac(DSM)2 + WT Sibling	2019-07-02	-4.47331	11.2338	NA	NA	1	0	1	0	WT	WT Sibling ACDSM2
Ac(DSM)2	41	BF.BV	Ac(DSM)2 + WT Sibling	2019-07-02	-4.47331	11.2338	NA	NA	1	0	1	0	WT	WT Sibling ACDSM2
Ac(DSM)2	41	BF.BV	Ac(DSM)2 + WT Sibling	2019-07-02	-4.47331	11.2338	NA	NA	1	0	1	0	WT	WT Sibling ACDSM2
Ac(DSM)2	41	BF.BV	Ac(DSM)2 + WT Sibling	2019-07-02	-4.47316	11.2338	NA	NA	20	1	1	18	GM	ACDSM2
Ac(DSM)2	41	BF.BV	Ac(DSM)2 + WT Sibling	2019-07-02	-4.47274	11.2334	NA	NA	6	0	0	6	NA	WT
Ac(DSM)2	41	BF.BV	Ac(DSM)2 + WT Sibling	2019-07-02	-4.47281	11.2332	NA	NA	14	0	0	14	NA	WT
Ac(DSM)2	41	BF.BV	Ac(DSM)2 + WT Sibling	2019-07-02	-4.47286	11.2331	NA	NA	2	0	0	2	NA	WT
Ac(DSM)2	41	BF.BV	Ac(DSM)2 + WT Sibling	2019-07-02	-4.47322	11.2326	NA	NA	7	0	0	7	NA	WT
Ac(DSM)2	41	BF.BV	Ac(DSM)2 + WT Sibling	2019-07-02	-4.47363	11.2313	NA	NA	26	6	0	20	NA	WT
Ac(DSM)2	41	BF.BV	Ac(DSM)2 + WT Sibling	2019-07-02	-4.47308	11.2323	NA	NA	7	2	0	5	NA	WT
Ac(DSM)2	41	BF.BV	Ac(DSM)2 + WT Sibling	2019-07-02	-4.47259	11.2327	NA	NA	28	1	1	26	WT	WT Sibling ACDSM2
Ac(DSM)2	41	BF.BV	Ac(DSM)2 + WT Sibling	2019-07-02	-4.47259	11.2327	NA	NA	1	0	1	0	WT	WT Sibling ACDSM2
Ac(DSM)2	41	BF.BV	Ac(DSM)2 + WT Sibling	2019-07-02	-4.47109	11.2316	NA	NA	10	0	1	9	GM	ACDSM2
Ac(DSM)2	41	BF.BV	Ac(DSM)2 + WT Sibling	2019-07-02	-4.47109	11.2316	NA	NA	1	0	1	0	GM	ACDSM2
Ac(DSM)2	41	BF.BV	Ac(DSM)2 + WT Sibling	2019-07-02	-4.47078	11.2324	NA	NA	1	0	0	1	NA	WT
Ac(DSM)2	41	BF.BV	Ac(DSM)2 + WT Sibling	2019-07-02	-4.4711	11.2326	NA	NA	5	1	1	3	GM	ACDSM2
Ac(DSM)2	41	BF.BV	Ac(DSM)2 + WT Sibling	2019-07-02	-4.47258	11.2337	NA	NA	5	0	1	4	GM	ACDSM2
Ac(DSM)2	41	BF.BV	Ac(DSM)2 + WT Sibling	2019-07-02	-4.47283	11.2359	NA	NA	7	0	1	6	WT	WT Sibling ACDSM2
Ac(DSM)2	41	BF.BV	Ac(DSM)2 + WT Sibling	2019-07-02	-4.47283	11.2359	NA	NA	1	0	1	0	WT	WT Sibling ACDSM2
Ac(DSM)2	41	BF.BV	Ac(DSM)2 + WT Sibling	2019-07-02	-4.47283	11.2359	NA	NA	1	0	1	0	WT	WT Sibling ACDSM2
Ac(DSM)2	41	BF.BV	Ac(DSM)2 + WT Sibling	2019-07-02	-4.47283	11.2359	NA	NA	1	0	1	0	GM	ACDSM2
Ac(DSM)2	41	BF.BV	Ac(DSM)2 + WT Sibling	2019-07-02	-4.47123	11.2342	NA	NA	8	1	1	6	WT	WT Sibling ACDSM2
Ac(DSM)2	41	BF.BV	Ac(DSM)2 + WT Sibling	2019-07-02	-4.47123	11.2342	NA	NA	1	0	1	0	WT	WT Sibling ACDSM2
Ac(DSM)2	41	BF.BM	Ac(DSM)2 + WT Sibling	2019-07-02	-4.47119	11.2342	NA	NA	5	1	0	4	NA	WT
Ac(DSM)2	41	BF.BM	Ac(DSM)2 + WT Sibling	2019-07-02	-4.4708	11.2337	NA	NA	18	5	0	13	NA	WT
Ac(DSM)2	41	BF.BM	Ac(DSM)2 + WT Sibling	2019-07-02	-4.48225	11.2422	NA	NA	12	0	0	12	NA	WT
Ac(DSM)2	41	BF.BM	Ac(DSM)2 + WT Sibling	2019-07-02	-4.48265	11.2409	NA	NA	6	1	0	5	NA	WT
Ac(DSM)2	41	BF.BM	Ac(DSM)2 + WT Sibling	2019-07-02	-4.47274	11.2351	NA	NA	33	8	0	25	NA	WT
Ac(DSM)2	41	BF.BV	Ac(DSM)2 + WT Sibling	2019-07-03	-4.47277	11.2345	10	2	1	0	1	0	WT	WT Sibling ACDSM2
Ac(DSM)2	41	BF.BV	Ac(DSM)2 + WT Sibling	2019-07-03	-4.47274	11.2351	50	3.5	11	10	1	0	WT	WT Sibling ACDSM2
Ac(DSM)2	41	BF.BV	Ac(DSM)2 + WT Sibling	2019-07-03	-4.47274	11.2351	50	3.5	1	0	1	0	WT	WT Sibling ACDSM2
Ac(DSM)2	41	BF.BV	Ac(DSM)2 + WT Sibling	2019-07-03	-4.47274	11.2351	50	3.5	1	0	1	0	WT	WT Sibling ACDSM2
Ac(DSM)2	41	BF.BV	Ac(DSM)2 + WT Sibling	2019-07-03	-4.47274	11.2351	50	3.5	1	0	1	0	WT	WT Sibling ACDSM2
Ac(DSM)2	41	BF.BV	Ac(DSM)2 + WT Sibling	2019-07-03	-4.47274	11.2351	50	3.5	1	0	1	0	WT	WT Sibling ACDSM2
Ac(DSM)2	41	BF.BV	Ac(DSM)2 + WT Sibling	2019-07-03	-4.47274	11.2351	50	3.5	1	0	1	0	WT	WT Sibling ACDSM2
Ac(DSM)2	41	BF.BV	Ac(DSM)2 + WT Sibling	2019-07-03	-4.47274	11.2351	50	3.5	1	0	1	0	WT	WT Sibling ACDSM2
Ac(DSM)2	41	BF.BV	Ac(DSM)2 + WT Sibling	2019-07-03	-4.47274	11.2351	50	3.5	1	0	1	0	WT	WT Sibling ACDSM2
Ac(DSM)2	41	BF.BV	Ac(DSM)2 + WT Sibling	2019-07-03	-4.47274	11.2351	50	3.5	1	0	1	0	WT	WT Sibling ACDSM2
Ac(DSM)2	41	BF.BV	Ac(DSM)2 + WT Sibling	2019-07-03	-4.47271	11.2361	30	2	9	8	1	0	WT	WT Sibling ACDSM2
Ac(DSM)2	41	BF.BV	Ac(DSM)2 + WT Sibling	2019-07-03	-4.47271	11.2361	30	2	1	0	1	0	WT	WT Sibling ACDSM2
Ac(DSM)2	41	BF.BV	Ac(DSM)2 + WT Sibling	2019-07-03	-4.47271	11.2361	30	2	1	0	1	0	WT	WT Sibling ACDSM2
Ac(DSM)2	41	BF.BV	Ac(DSM)2 + WT Sibling	2019-07-03	-4.47271	11.2361	30	2	1	0	1	0	WT	WT Sibling ACDSM2
Ac(DSM)2	41	BF.BV	Ac(DSM)2 + WT Sibling	2019-07-03	-4.47271	11.2361	30	2	1	0	1	0	WT	WT Sibling ACDSM2
Ac(DSM)2	41	BF.BV	Ac(DSM)2 + WT Sibling	2019-07-03	-4.47271	11.2361	30	2	1	0	1	0	WT	WT Sibling ACDSM2
Ac(DSM)2	41	BF.BV	Ac(DSM)2 + WT Sibling	2019-07-03	-4.47124	11.2342	40	1.6	8	7	1	0	WT	WT Sibling ACDSM2
Ac(DSM)2	41	BF.BV	Ac(DSM)2 + WT Sibling	2019-07-03	-4.47124	11.2342	40	1.6	1	0	1	0	GM	ACDSM2
Ac(DSM)2	41	BF.BV	Ac(DSM)2 + WT Sibling	2019-07-03	-4.47124	11.2342	40	1.6	1	0	1	0	GM	ACDSM2
Ac(DSM)2	41	BF.BV	Ac(DSM)2 + WT Sibling	2019-07-03	-4.47124	11.2342	40	1.6	1	0	1	0	WT	WT Sibling ACDSM2
Ac(DSM)2	41	BF.BV	Ac(DSM)2 + WT Sibling	2019-07-03	-4.47124	11.2342	40	1.6	1	0	1	0	WT	WT Sibling ACDSM2
Ac(DSM)2	41	BF.BV	Ac(DSM)2 + WT Sibling	2019-07-03	-4.47124	11.2342	40	1.6	1	0	1	0	WT	WT Sibling ACDSM2
Ac(DSM)2	41	BF.BV	Ac(DSM)2 + WT Sibling	2019-07-03	-4.47124	11.2342	40	1.6	1	0	1	0	WT	WT Sibling ACDSM2
Ac(DSM)2	41	BF.BV	Ac(DSM)2 + WT Sibling	2019-07-03	-4.47124	11.2342	40	1.6	1	0	1	0	WT	WT Sibling ACDSM2
Ac(DSM)2	41	BF.BV	Ac(DSM)2 + WT Sibling	2019-07-03	-4.47124	11.2342	40	1.6	1	0	1	0	GM	ACDSM2
Ac(DSM)2	41	BF.BV	Ac(DSM)2 + WT Sibling	2019-07-03	-4.47124	11.2342	40	1.6	1	0	1	0	GM	ACDSM2
Ac(DSM)2	41	BF.BV	Ac(DSM)2 + WT Sibling	2019-07-03	-4.47124	11.2342	40	1.6	1	0	1	0	WT	WT Sibling ACDSM2
Ac(DSM)2	41	BF.BV	Ac(DSM)2 + WT Sibling	2019-07-03	-4.47124	11.2342	40	1.6	1	0	1	0	WT	WT Sibling ACDSM2
Ac(DSM)2	41	BF.BV	Ac(DSM)2 + WT Sibling	2019-07-03	-4.47124	11.2342	40	1.6	1	0	1	0	WT	WT Sibling ACDSM2
Ac(DSM)2	41	BF.BV	Ac(DSM)2 + WT Sibling	2019-07-03	-4.47124	11.2342	40	1.6	1	0	1	0	WT	WT Sibling ACDSM2
Ac(DSM)2	41	BF.BV	Ac(DSM)2 + WT Sibling	2019-07-03	-4.47124	11.2342	40	1.6	1	0	1	0	WT	WT Sibling ACDSM2
Ac(DSM)2	41	BF.BV	Ac(DSM)2 + WT Sibling	2019-07-03	-4.47124	11.2342	40	1.6	1	0	1	0	WT	WT Sibling ACDSM2
Ac(DSM)2	41	BF.BV	Ac(DSM)2 + WT Sibling	2019-07-03	-4.47109	11.2342	50	1.6	15	15	0	0	NA	WT
Ac(DSM)2	41	BF.BV	Ac(DSM)2 + WT Sibling	2019-07-03	-4.4707	11.234	10	3	2	1	1	0	WT	WT Sibling ACDSM2
Ac(DSM)2	41	BF.BV	Ac(DSM)2 + WT Sibling	2019-07-03	-4.4707	11.234	10	3	1	0	1	0	WT	WT Sibling ACDSM2
Ac(DSM)2	41	BF.BV	Ac(DSM)2 + WT Sibling	2019-07-03	-4.4707	11.234	10	3	1	0	1	0	WT	WT Sibling ACDSM2
Ac(DSM)2	41	BF.BV	Ac(DSM)2 + WT Sibling	2019-07-03	-4.4707	11.234	10	3	1	0	1	0	WT	WT Sibling ACDSM2
Ac(DSM)2	41	BF.BV	Ac(DSM)2 + WT Sibling	2019-07-03	-4.4708	11.2336	20	3	7	6	1	0	WT	WT Sibling ACDSM2
Ac(DSM)2	41	BF.BV	Ac(DSM)2 + WT Sibling	2019-07-03	-4.4708	11.2336	20	3	1	0	1	0	WT	WT Sibling ACDSM2
Ac(DSM)2	41	BF.BV	Ac(DSM)2 + WT Sibling	2019-07-03	-4.4708	11.2336	20	3	1	0	1	0	WT	WT Sibling ACDSM2
Ac(DSM)2	41	BF.BV	Ac(DSM)2 + WT Sibling	2019-07-03	-4.4708	11.2336	20	3	1	0	1	0	WT	WT Sibling ACDSM2
Ac(DSM)2	41	BF.BV	Ac(DSM)2 + WT Sibling	2019-07-03	-4.4708	11.2336	20	3	1	0	1	0	WT	WT Sibling ACDSM2
Ac(DSM)2	41	BF.BV	Ac(DSM)2 + WT Sibling	2019-07-03	-4.4708	11.2336	20	3	1	0	1	0	WT	WT Sibling ACDSM2
Ac(DSM)2	41	BF.BV	Ac(DSM)2 + WT Sibling	2019-07-03	-4.4708	11.2336	20	3	1	0	1	0	WT	WT Sibling ACDSM2
Ac(DSM)2	41	BF.BV	Ac(DSM)2 + WT Sibling	2019-07-03	-4.4708	11.2336	20	3	1	0	1	0	WT	WT Sibling ACDSM2
Ac(DSM)2	41	BF.BV	Ac(DSM)2 + WT Sibling	2019-07-03	-4.4708	11.2336	20	3	1	0	1	0	WT	WT Sibling ACDSM2
Ac(DSM)2	41	BF.BV	Ac(DSM)2 + WT Sibling	2019-07-03	-4.4708	11.2336	20	3	1	0	1	0	WT	WT Sibling ACDSM2
Ac(DSM)2	41	BF.BV	Ac(DSM)2 + WT Sibling	2019-07-03	-4.4708	11.2336	20	3	1	0	1	0	GM	ACDSM2
Ac(DSM)2	41	BF.BV	Ac(DSM)2 + WT Sibling	2019-07-03	-4.4708	11.2336	20	3	1	0	1	0	WT	WT Sibling ACDSM2
Ac(DSM)2	41	BF.BV	Ac(DSM)2 + WT Sibling	2019-07-03	-4.47325	11.2326	5	2	1	0	1	0	WT	WT Sibling ACDSM2
Ac(DSM)2	41	BF.BV	Ac(DSM)2 + WT Sibling	2019-07-03	-4.47116	11.2314	10	3	1	1	0	0	NA	WT
Ac(DSM)2	41	BF.BV	Ac(DSM)2 + WT Sibling	2019-07-03	-4.47338	11.2339	15	2	2	1	1	0	WT	WT Sibling ACDSM2
Ac(DSM)2	41	BF.BV	Ac(DSM)2 + WT Sibling	2019-07-03	-4.47337	11.2338	5	4	3	2	1	0	WT	WT Sibling ACDSM2
Ac(DSM)2	41	BF.BV	Ac(DSM)2 + WT Sibling	2019-07-03	-4.47286	11.2336	10	1	1	0	1	0	WT	WT Sibling ACDSM2
Ac(DSM)2	41	BF.BV	Ac(DSM)2 + WT Sibling	2019-07-03	-4.47286	11.2336	10	1	1	0	1	0	WT	WT Sibling ACDSM2
Ac(DSM)2	41	BF.BV	Ac(DSM)2 + WT Sibling	2019-07-03	-4.47286	11.2336	10	1	1	0	1	0	GM	ACDSM2
Ac(DSM)2	41	BF.BV	Ac(DSM)2 + WT Sibling	2019-07-03	-4.47286	11.2336	10	1	1	0	1	0	WT	WT Sibling ACDSM2
Ac(DSM)2	41	BF.BV	Ac(DSM)2 + WT Sibling	2019-07-03	-4.47269	11.2337	50	1	5	4	1	0	WT	WT Sibling ACDSM2
Ac(DSM)2	41	BF.BV	Ac(DSM)2 + WT Sibling	2019-07-03	-4.47269	11.2337	50	1	1	0	1	0	WT	WT Sibling ACDSM2
Ac(DSM)2	41	BF.BV	Ac(DSM)2 + WT Sibling	2019-07-03	-4.47269	11.2337	50	1	1	0	1	0	WT	WT Sibling ACDSM2
Ac(DSM)2	41	BF.BV	Ac(DSM)2 + WT Sibling	2019-07-03	-4.47269	11.2337	50	1	1	0	1	0	WT	WT Sibling ACDSM2
Ac(DSM)2	41	BF.BV	Ac(DSM)2 + WT Sibling	2019-07-03	-4.47269	11.2337	50	1	1	0	1	0	GM	ACDSM2
Ac(DSM)2	41	BF.BV	Ac(DSM)2 + WT Sibling	2019-07-03	-4.47269	11.2337	50	1	1	0	1	0	WT	WT Sibling ACDSM2
Ac(DSM)2	41	BF.BV	Ac(DSM)2 + WT Sibling	2019-07-03	-4.47269	11.2337	50	1	1	0	1	0	WT	WT Sibling ACDSM2
Ac(DSM)2	41	BF.BV	Ac(DSM)2 + WT Sibling	2019-07-03	-4.47269	11.2337	50	1	1	0	1	0	GM	ACDSM2
Ac(DSM)2	41	BF.BV	Ac(DSM)2 + WT Sibling	2019-07-03	-4.47269	11.2337	50	1	1	0	1	0	WT	WT Sibling ACDSM2
Ac(DSM)2	41	BF.BV	Ac(DSM)2 + WT Sibling	2019-07-03	-4.47269	11.2337	50	1	1	0	1	0	WT	WT Sibling ACDSM2
Ac(DSM)2	41	BF.BV	Ac(DSM)2 + WT Sibling	2019-07-03	-4.4726	11.2339	55	1.5	3	2	1	0	WT	WT Sibling ACDSM2
Ac(DSM)2	41	BF.BV	Ac(DSM)2 + WT Sibling	2019-07-03	-4.4726	11.2339	55	1.5	1	0	1	0	WT	WT Sibling ACDSM2
Ac(DSM)2	41	BF.BV	Ac(DSM)2 + WT Sibling	2019-07-03	-4.4726	11.2339	55	1.5	1	0	1	0	WT	WT Sibling ACDSM2
Ac(DSM)2	41	BF.BV	Ac(DSM)2 + WT Sibling	2019-07-03	-4.4726	11.2339	55	1.5	1	0	1	0	WT	WT Sibling ACDSM2
Ac(DSM)2	41	BF.BV	Ac(DSM)2 + WT Sibling	2019-07-03	-4.4726	11.2339	55	1.5	1	0	1	0	GM	ACDSM2
Ac(DSM)2	41	BF.BV	Ac(DSM)2 + WT Sibling	2019-07-03	-4.4726	11.2339	55	1.5	1	0	1	0	WT	WT Sibling ACDSM2
Ac(DSM)2	41	BF.BV	Ac(DSM)2 + WT Sibling	2019-07-03	-4.4726	11.2339	55	1.5	1	0	1	0	WT	WT Sibling ACDSM2
Ac(DSM)2	41	BF.BV	Ac(DSM)2 + WT Sibling	2019-07-03	-4.4726	11.2339	55	1.5	1	0	1	0	WT	WT Sibling ACDSM2
Ac(DSM)2	41	BF.BV	Ac(DSM)2 + WT Sibling	2019-07-03	-4.4726	11.2339	55	1.5	1	0	1	0	WT	WT Sibling ACDSM2
Ac(DSM)2	41	BF.BM	Ac(DSM)2 + WT Sibling	2019-07-03	-4.48442	11.2428	10	1.7	4	4	0	0	NA	WT
Ac(DSM)2	41	BF.BV	Ac(DSM)2 + WT Sibling	2019-07-03	-4.47312	11.2341	NA	NA	4	0	0	4	NA	WT
Ac(DSM)2	41	BF.BV	Ac(DSM)2 + WT Sibling	2019-07-03	-4.47342	11.2326	NA	NA	11	0	0	11	NA	WT
Ac(DSM)2	41	BF.BV	Ac(DSM)2 + WT Sibling	2019-07-03	-4.47324	11.2306	NA	NA	7	1	0	6	NA	WT
Ac(DSM)2	41	BF.BV	Ac(DSM)2 + WT Sibling	2019-07-03	-4.4729	11.2328	NA	NA	68	4	1	63	WT	WT Sibling ACDSM2
Ac(DSM)2	41	BF.BV	Ac(DSM)2 + WT Sibling	2019-07-03	-4.47223	11.2326	NA	NA	170	5	1	164	WT	WT Sibling ACDSM2
Ac(DSM)2	41	BF.BV	Ac(DSM)2 + WT Sibling	2019-07-03	-4.47223	11.2326	NA	NA	1	0	1	0	GM	ACDSM2
Ac(DSM)2	41	BF.BV	Ac(DSM)2 + WT Sibling	2019-07-03	-4.47223	11.2326	NA	NA	1	0	1	0	WT	WT Sibling ACDSM2
Ac(DSM)2	41	BF.BV	Ac(DSM)2 + WT Sibling	2019-07-03	-4.47024	11.2311	NA	NA	1	0	0	1	NA	WT
Ac(DSM)2	41	BF.BV	Ac(DSM)2 + WT Sibling	2019-07-03	-4.47243	11.2337	NA	NA	2	0	0	2	NA	WT
Ac(DSM)2	41	BF.BV	Ac(DSM)2 + WT Sibling	2019-07-03	-4.473	11.2361	NA	NA	3	2	1	0	WT	WT Sibling ACDSM2
Ac(DSM)2	41	BF.BV	Ac(DSM)2 + WT Sibling	2019-07-03	-4.47247	11.2352	NA	NA	16	3	1	12	GM	ACDSM2
Ac(DSM)2	41	BF.BV	Ac(DSM)2 + WT Sibling	2019-07-03	-4.47247	11.2352	NA	NA	1	0	1	0	WT	WT Sibling ACDSM2
Ac(DSM)2	41	BF.BV	Ac(DSM)2 + WT Sibling	2019-07-03	-4.47247	11.2352	NA	NA	1	0	1	0	GM	ACDSM2
Ac(DSM)2	41	BF.BV	Ac(DSM)2 + WT Sibling	2019-07-03	-4.47247	11.2352	NA	NA	1	0	1	0	WT	WT Sibling ACDSM2
Ac(DSM)2	41	BF.BV	Ac(DSM)2 + WT Sibling	2019-07-03	-4.47123	11.2342	NA	NA	4	1	0	3	NA	WT
Ac(DSM)2	41	BF.BV	Ac(DSM)2 + WT Sibling	2019-07-03	-4.46913	11.2335	NA	NA	36	7	1	28	WT	WT Sibling ACDSM2
Ac(DSM)2	41	BF.BV	Ac(DSM)2 + WT Sibling	2019-07-03	-4.46913	11.2335	NA	NA	1	0	1	0	WT	WT Sibling ACDSM2
Ac(DSM)2	41	BF.BV	Ac(DSM)2 + WT Sibling	2019-07-03	-4.4698	11.2335	NA	NA	6	1	1	4	WT	WT Sibling ACDSM2
Ac(DSM)2	41	BF.BV	Ac(DSM)2 + WT Sibling	2019-07-03	-4.47058	11.2342	NA	NA	2	1	0	1	NA	WT
Ac(DSM)2	41	BF.BV	Ac(DSM)2 + WT Sibling	2019-07-03	-4.47087	11.2336	NA	NA	17	1	1	15	WT	WT Sibling ACDSM2
Ac(DSM)2	41	BF.BV	Ac(DSM)2 + WT Sibling	2019-07-03	-4.47087	11.2336	NA	NA	1	0	1	0	WT	WT Sibling ACDSM2
Ac(DSM)2	41	BF.BV	Ac(DSM)2 + WT Sibling	2019-07-03	-4.47087	11.2336	NA	NA	1	0	1	0	WT	WT Sibling ACDSM2
Ac(DSM)2	41	BF.BM	Ac(DSM)2 + WT Sibling	2019-07-03	-4.46991	11.2334	NA	NA	13	0	0	13	NA	WT
Ac(DSM)2	41	BF.BM	Ac(DSM)2 + WT Sibling	2019-07-03	-4.48277	11.2404	NA	NA	56	19	1	36	WT	WT Sibling ACDSM2
Ac(DSM)2	41	BF.BM	Ac(DSM)2 + WT Sibling	2019-07-03	-4.48364	11.244	NA	NA	84	7	0	77	NA	WT
Ac(DSM)2	41	BF.BM	Ac(DSM)2 + WT Sibling	2019-07-03	-4.48282	11.241	NA	NA	3	2	0	1	NA	WT
Ac(DSM)2	41	BF.BM	Ac(DSM)2 + WT Sibling	2019-07-03	-4.48355	11.2403	NA	NA	73	0	0	73	NA	WT
Ac(DSM)2	41	BF.BV	Ac(DSM)2 + WT Sibling	2019-07-04	-4.47304	11.234	NA	NA	96	4	1	91	GM	ACDSM2
Ac(DSM)2	41	BF.BV	Ac(DSM)2 + WT Sibling	2019-07-04	-4.47347	11.2339	NA	NA	2	1	0	1	NA	WT
Ac(DSM)2	41	BF.BV	Ac(DSM)2 + WT Sibling	2019-07-04	-4.47316	11.2338	NA	NA	26	2	0	24	NA	WT
Ac(DSM)2	41	BF.BV	Ac(DSM)2 + WT Sibling	2019-07-04	-4.47274	11.2334	NA	NA	1	0	0	1	NA	WT
Ac(DSM)2	41	BF.BV	Ac(DSM)2 + WT Sibling	2019-07-04	-4.47286	11.2331	NA	NA	1	0	0	1	NA	WT
Ac(DSM)2	41	BF.BV	Ac(DSM)2 + WT Sibling	2019-07-04	-4.4732	11.2329	NA	NA	46	10	1	35	WT	WT Sibling ACDSM2
Ac(DSM)2	41	BF.BV	Ac(DSM)2 + WT Sibling	2019-07-04	-4.4732	11.2329	NA	NA	1	0	1	0	WT	WT Sibling ACDSM2
Ac(DSM)2	41	BF.BV	Ac(DSM)2 + WT Sibling	2019-07-04	-4.473	11.2307	NA	NA	1	0	0	1	NA	WT
Ac(DSM)2	41	BF.BV	Ac(DSM)2 + WT Sibling	2019-07-04	-4.47294	11.2325	NA	NA	15	2	0	13	NA	WT
Ac(DSM)2	41	BF.BV	Ac(DSM)2 + WT Sibling	2019-07-04	-4.47154	11.2326	NA	NA	5	1	1	3	GM	ACDSM2
Ac(DSM)2	41	BF.BV	Ac(DSM)2 + WT Sibling	2019-07-04	-4.47199	11.2338	NA	NA	3	1	1	1	GM	ACDSM2
Ac(DSM)2	41	BF.BV	Ac(DSM)2 + WT Sibling	2019-07-04	-4.47258	11.2337	NA	NA	2	0	0	2	NA	WT
Ac(DSM)2	41	BF.BV	Ac(DSM)2 + WT Sibling	2019-07-04	-4.47258	11.2339	NA	NA	24	1	0	23	NA	WT
Ac(DSM)2	41	BF.BV	Ac(DSM)2 + WT Sibling	2019-07-04	-4.47277	11.2351	NA	NA	34	0	1	33	GM	ACDSM2
Ac(DSM)2	41	BF.BV	Ac(DSM)2 + WT Sibling	2019-07-04	-4.47277	11.2351	NA	NA	1	0	1	0	WT	WT Sibling ACDSM2
Ac(DSM)2	41	BF.BV	Ac(DSM)2 + WT Sibling	2019-07-04	-4.47277	11.2351	NA	NA	1	0	1	0	WT	WT Sibling ACDSM2
Ac(DSM)2	41	BF.BV	Ac(DSM)2 + WT Sibling	2019-07-04	-4.47277	11.2351	NA	NA	1	0	1	0	GM	ACDSM2
Ac(DSM)2	41	BF.BV	Ac(DSM)2 + WT Sibling	2019-07-04	-4.47277	11.2351	NA	NA	1	0	1	0	WT	WT Sibling ACDSM2
Ac(DSM)2	41	BF.BV	Ac(DSM)2 + WT Sibling	2019-07-04	-4.47277	11.2351	NA	NA	1	0	1	0	WT	WT Sibling ACDSM2
Ac(DSM)2	41	BF.BV	Ac(DSM)2 + WT Sibling	2019-07-04	-4.47027	11.2335	NA	NA	5	0	1	4	WT	WT Sibling ACDSM2
Ac(DSM)2	41	BF.BV	Ac(DSM)2 + WT Sibling	2019-07-04	-4.47082	11.2338	NA	NA	13	5	1	7	WT	WT Sibling ACDSM2
Ac(DSM)2	41	BF.BV	Ac(DSM)2 + WT Sibling	2019-07-04	-4.47082	11.2338	NA	NA	1	0	1	0	WT	WT Sibling ACDSM2
Ac(DSM)2	41	BF.BM	Ac(DSM)2 + WT Sibling	2019-07-04	-4.46945	11.2349	NA	NA	29	4	0	25	NA	WT
Ac(DSM)2	41	BF.BM	Ac(DSM)2 + WT Sibling	2019-07-04	-4.47145	11.2334	NA	NA	102	19	0	83	NA	WT
Ac(DSM)2	41	BF.BM	Ac(DSM)2 + WT Sibling	2019-07-04	-4.48256	11.2407	NA	NA	102	9	0	93	NA	WT
Ac(DSM)2	41	BF.BM	Ac(DSM)2 + WT Sibling	2019-07-04	-4.48509	11.2406	NA	NA	2	0	0	2	NA	WT
Ac(DSM)2	41	BF.BM	Ac(DSM)2 + WT Sibling	2019-07-04	-4.48402	11.24	NA	NA	25	3	0	22	NA	WT
Ac(DSM)2	41	BF.BV	Ac(DSM)2 + WT Sibling	2019-07-05	-4.47298	11.2361	3	2.5	1	1	0	0	NA	WT
Ac(DSM)2	41	BF.BV	Ac(DSM)2 + WT Sibling	2019-07-05	-4.47124	11.2342	40	2	8	7	1	0	WT	WT Sibling ACDSM2
Ac(DSM)2	41	BF.BV	Ac(DSM)2 + WT Sibling	2019-07-05	-4.47124	11.2342	40	2	1	0	1	0	WT	WT Sibling ACDSM2
Ac(DSM)2	41	BF.BV	Ac(DSM)2 + WT Sibling	2019-07-05	-4.47124	11.2342	40	2	1	0	1	0	WT	WT Sibling ACDSM2
Ac(DSM)2	41	BF.BV	Ac(DSM)2 + WT Sibling	2019-07-05	-4.47124	11.2342	40	2	1	0	1	0	WT	WT Sibling ACDSM2
Ac(DSM)2	41	BF.BV	Ac(DSM)2 + WT Sibling	2019-07-05	-4.47124	11.2342	40	2	1	0	1	0	WT	WT Sibling ACDSM2
Ac(DSM)2	41	BF.BV	Ac(DSM)2 + WT Sibling	2019-07-05	-4.47124	11.2342	40	2	1	0	1	0	WT	WT Sibling ACDSM2
Ac(DSM)2	41	BF.BV	Ac(DSM)2 + WT Sibling	2019-07-05	-4.47124	11.2342	40	2	1	0	1	0	WT	WT Sibling ACDSM2
Ac(DSM)2	41	BF.BV	Ac(DSM)2 + WT Sibling	2019-07-05	-4.47124	11.2342	40	2	1	0	1	0	WT	WT Sibling ACDSM2
Ac(DSM)2	41	BF.BV	Ac(DSM)2 + WT Sibling	2019-07-05	-4.47124	11.2342	40	2	1	0	1	0	WT	WT Sibling ACDSM2
Ac(DSM)2	41	BF.BV	Ac(DSM)2 + WT Sibling	2019-07-05	-4.47124	11.2341	15	2	5	4	1	0	WT	WT Sibling ACDSM2
Ac(DSM)2	41	BF.BV	Ac(DSM)2 + WT Sibling	2019-07-05	-4.47124	11.2341	15	2	1	0	1	0	WT	WT Sibling ACDSM2
Ac(DSM)2	41	BF.BV	Ac(DSM)2 + WT Sibling	2019-07-05	-4.47124	11.2341	15	2	1	0	1	0	WT	WT Sibling ACDSM2
Ac(DSM)2	41	BF.BV	Ac(DSM)2 + WT Sibling	2019-07-05	-4.46996	11.2334	10	2	4	3	1	0	GM	ACDSM2
Ac(DSM)2	41	BF.BV	Ac(DSM)2 + WT Sibling	2019-07-05	-4.46996	11.2334	10	2	1	0	1	0	WT	WT Sibling ACDSM2
Ac(DSM)2	41	BF.BV	Ac(DSM)2 + WT Sibling	2019-07-05	-4.47089	11.2337	2	2.5	1	1	0	0	NA	WT
Ac(DSM)2	41	BF.BV	Ac(DSM)2 + WT Sibling	2019-07-05	-4.47292	11.2331	60	1.5	18	17	1	0	WT	WT Sibling ACDSM2
Ac(DSM)2	41	BF.BV	Ac(DSM)2 + WT Sibling	2019-07-05	-4.47292	11.2331	60	1.5	1	0	1	0	WT	WT Sibling ACDSM2
Ac(DSM)2	41	BF.BV	Ac(DSM)2 + WT Sibling	2019-07-05	-4.47292	11.2331	60	1.5	1	0	1	0	WT	WT Sibling ACDSM2
Ac(DSM)2	41	BF.BV	Ac(DSM)2 + WT Sibling	2019-07-05	-4.47292	11.2331	60	1.5	1	0	1	0	WT	WT Sibling ACDSM2
Ac(DSM)2	41	BF.BV	Ac(DSM)2 + WT Sibling	2019-07-05	-4.47292	11.2331	60	1.5	1	0	1	0	WT	WT Sibling ACDSM2
Ac(DSM)2	41	BF.BV	Ac(DSM)2 + WT Sibling	2019-07-05	-4.47292	11.2331	60	1.5	1	0	1	0	WT	WT Sibling ACDSM2
Ac(DSM)2	41	BF.BV	Ac(DSM)2 + WT Sibling	2019-07-05	-4.47342	11.234	20	1	10	10	0	0	NA	WT
Ac(DSM)2	41	BF.BV	Ac(DSM)2 + WT Sibling	2019-07-05	-4.47339	11.2341	100	2.5	30	29	1	0	GM	ACDSM2
Ac(DSM)2	41	BF.BV	Ac(DSM)2 + WT Sibling	2019-07-05	-4.47339	11.2341	100	2.5	1	0	1	0	WT	WT Sibling ACDSM2
Ac(DSM)2	41	BF.BV	Ac(DSM)2 + WT Sibling	2019-07-05	-4.47339	11.2341	100	2.5	1	0	1	0	GM	ACDSM2
Ac(DSM)2	41	BF.BV	Ac(DSM)2 + WT Sibling	2019-07-05	-4.47339	11.2341	100	2.5	1	0	1	0	WT	WT Sibling ACDSM2
Ac(DSM)2	41	BF.BV	Ac(DSM)2 + WT Sibling	2019-07-05	-4.47339	11.2341	100	2.5	1	0	1	0	WT	WT Sibling ACDSM2
Ac(DSM)2	41	BF.BV	Ac(DSM)2 + WT Sibling	2019-07-05	-4.47339	11.2341	100	2.5	1	0	1	0	WT	WT Sibling ACDSM2
Ac(DSM)2	41	BF.BV	Ac(DSM)2 + WT Sibling	2019-07-05	-4.47339	11.2341	100	2.5	1	0	1	0	WT	WT Sibling ACDSM2
Ac(DSM)2	41	BF.BV	Ac(DSM)2 + WT Sibling	2019-07-05	-4.47339	11.2341	100	2.5	1	0	1	0	WT	WT Sibling ACDSM2
Ac(DSM)2	41	BF.BV	Ac(DSM)2 + WT Sibling	2019-07-05	-4.47339	11.2341	100	2.5	1	0	1	0	WT	WT Sibling ACDSM2
Ac(DSM)2	41	BF.BV	Ac(DSM)2 + WT Sibling	2019-07-05	-4.47339	11.2341	100	2.5	1	0	1	0	WT	WT Sibling ACDSM2
Ac(DSM)2	41	BF.BV	Ac(DSM)2 + WT Sibling	2019-07-05	-4.47339	11.2341	100	2.5	1	0	1	0	WT	WT Sibling ACDSM2
Ac(DSM)2	41	BF.BV	Ac(DSM)2 + WT Sibling	2019-07-05	-4.47337	11.2338	10	2.5	1	0	1	0	WT	WT Sibling ACDSM2
Ac(DSM)2	41	BF.BV	Ac(DSM)2 + WT Sibling	2019-07-05	-4.47337	11.2338	10	2.5	1	0	1	0	GM	ACDSM2
Ac(DSM)2	41	BF.BV	Ac(DSM)2 + WT Sibling	2019-07-05	-4.47337	11.2338	10	2.5	1	0	1	0	WT	WT Sibling ACDSM2
Ac(DSM)2	41	BF.BV	Ac(DSM)2 + WT Sibling	2019-07-05	-4.47337	11.2338	10	2.5	1	0	1	0	WT	WT Sibling ACDSM2
Ac(DSM)2	41	BF.BV	Ac(DSM)2 + WT Sibling	2019-07-05	-4.47266	11.2337	20	1.5	14	13	1	0	GM	ACDSM2
Ac(DSM)2	41	BF.BV	Ac(DSM)2 + WT Sibling	2019-07-05	-4.47266	11.2337	20	1.5	1	0	1	0	WT	WT Sibling ACDSM2
Ac(DSM)2	41	BF.BV	Ac(DSM)2 + WT Sibling	2019-07-05	-4.47266	11.2337	20	1.5	1	0	1	0	GM	ACDSM2
Ac(DSM)2	41	BF.BV	Ac(DSM)2 + WT Sibling	2019-07-05	-4.47266	11.2337	20	1.5	1	0	1	0	WT	WT Sibling ACDSM2
Ac(DSM)2	41	BF.BV	Ac(DSM)2 + WT Sibling	2019-07-05	-4.47266	11.2337	20	1.5	1	0	1	0	WT	WT Sibling ACDSM2
Ac(DSM)2	41	BF.BV	Ac(DSM)2 + WT Sibling	2019-07-05	-4.47266	11.2337	20	1.5	1	0	1	0	WT	WT Sibling ACDSM2
Ac(DSM)2	41	BF.BV	Ac(DSM)2 + WT Sibling	2019-07-05	-4.47013	11.2334	100	3	2	1	1	0	WT	WT Sibling ACDSM2
Ac(DSM)2	41	BF.BV	Ac(DSM)2 + WT Sibling	2019-07-05	-4.47013	11.2334	100	3	1	0	1	0	WT	WT Sibling ACDSM2
Ac(DSM)2	41	BF.BV	Ac(DSM)2 + WT Sibling	2019-07-05	-4.47013	11.2334	100	3	1	0	1	0	WT	WT Sibling ACDSM2
Ac(DSM)2	41	BF.BV	Ac(DSM)2 + WT Sibling	2019-07-05	-4.47013	11.2334	100	3	1	0	1	0	WT	WT Sibling ACDSM2
Ac(DSM)2	41	BF.BV	Ac(DSM)2 + WT Sibling	2019-07-05	-4.47077	11.2337	30	2.5	2	2	0	0	NA	WT
Ac(DSM)2	41	BF.BM	Ac(DSM)2 + WT Sibling	2019-07-05	-4.46945	11.2349	25	1.5	10	10	0	0	NA	WT
Ac(DSM)2	41	BF.BM	Ac(DSM)2 + WT Sibling	2019-07-05	-4.48396	11.243	15	2.5	5	5	0	0	NA	WT
Ac(DSM)2	41	BF.BM	Ac(DSM)2 + WT Sibling	2019-07-05	-4.48442	11.2428	10	1.5	9	9	0	0	NA	WT
Ac(DSM)2	41	BF.BV	Ac(DSM)2 + WT Sibling	2019-07-05	-4.47322	11.2341	NA	NA	2	1	0	1	NA	WT
Ac(DSM)2	41	BF.BV	Ac(DSM)2 + WT Sibling	2019-07-05	-4.47324	11.2306	NA	NA	1	0	0	1	NA	WT
Ac(DSM)2	41	BF.BV	Ac(DSM)2 + WT Sibling	2019-07-05	-4.4726	11.2303	NA	NA	2	2	0	0	NA	WT
Ac(DSM)2	41	BF.BV	Ac(DSM)2 + WT Sibling	2019-07-05	-4.4729	11.2328	NA	NA	4	0	0	4	NA	WT
Ac(DSM)2	41	BF.BV	Ac(DSM)2 + WT Sibling	2019-07-05	-4.47269	11.2329	NA	NA	4	0	0	4	NA	WT
Ac(DSM)2	41	BF.BV	Ac(DSM)2 + WT Sibling	2019-07-05	-4.47024	11.2311	NA	NA	1	1	0	0	NA	WT
Ac(DSM)2	41	BF.BV	Ac(DSM)2 + WT Sibling	2019-07-05	-4.47092	11.2321	NA	NA	1	0	1	0	WT	WT Sibling ACDSM2
Ac(DSM)2	41	BF.BV	Ac(DSM)2 + WT Sibling	2019-07-05	-4.47279	11.2344	NA	NA	9	1	0	8	NA	WT
Ac(DSM)2	41	BF.BV	Ac(DSM)2 + WT Sibling	2019-07-05	-4.47305	11.2354	NA	NA	4	3	0	1	NA	WT
Ac(DSM)2	41	BF.BV	Ac(DSM)2 + WT Sibling	2019-07-05	-4.47289	11.2357	NA	NA	3	2	0	1	NA	WT
Ac(DSM)2	41	BF.BV	Ac(DSM)2 + WT Sibling	2019-07-05	-4.47265	11.2357	NA	NA	4	0	1	3	GM	ACDSM2
Ac(DSM)2	41	BF.BV	Ac(DSM)2 + WT Sibling	2019-07-05	-4.47058	11.2342	NA	NA	1	0	0	1	NA	WT
Ac(DSM)2	41	BF.BV	Ac(DSM)2 + WT Sibling	2019-07-05	-4.47072	11.2336	NA	NA	8	2	0	6	NA	WT
Ac(DSM)2	41	BF.BV	Ac(DSM)2 + WT Sibling	2019-07-05	-4.47114	11.2326	NA	NA	3	1	0	2	NA	WT
Ac(DSM)2	41	BF.BM	Ac(DSM)2 + WT Sibling	2019-07-05	-4.48442	11.2428	NA	NA	288	15	0	273	NA	WT
Ac(DSM)2	41	BF.BM	Ac(DSM)2 + WT Sibling	2019-07-05	-4.48282	11.241	NA	NA	7	3	0	4	NA	WT
Ac(DSM)2	41	BF.BM	Ac(DSM)2 + WT Sibling	2019-07-05	-4.48252	11.2389	NA	NA	28	2	0	26	NA	WT
Ac(DSM)2	41	BF.BM	Ac(DSM)2 + WT Sibling	2019-07-05	-4.48422	11.2409	NA	NA	3	1	0	2	NA	WT
Ac(DSM)2	41	BF.BM	Ac(DSM)2 + WT Sibling	2019-07-05	-4.46993	11.2348	NA	NA	18	4	0	14	NA	WT
Ac(DSM)2	41	BF.BV	Ac(DSM)2 + WT Sibling	2019-07-06	-4.47277	11.2345	20	2	35	34	1	0	GM	ACDSM2
Ac(DSM)2	41	BF.BV	Ac(DSM)2 + WT Sibling	2019-07-06	-4.47277	11.2345	20	2	1	0	1	0	WT	WT Sibling ACDSM2
Ac(DSM)2	41	BF.BV	Ac(DSM)2 + WT Sibling	2019-07-06	-4.47277	11.2345	20	2	1	0	1	0	WT	WT Sibling ACDSM2
Ac(DSM)2	41	BF.BV	Ac(DSM)2 + WT Sibling	2019-07-06	-4.47277	11.2345	20	2	1	0	1	0	WT	WT Sibling ACDSM2
Ac(DSM)2	41	BF.BV	Ac(DSM)2 + WT Sibling	2019-07-06	-4.47274	11.2351	3	2.15	1	1	0	0	NA	WT
Ac(DSM)2	41	BF.BV	Ac(DSM)2 + WT Sibling	2019-07-06	-4.47298	11.2361	20	2.25	13	12	1	0	WT	WT Sibling ACDSM2
Ac(DSM)2	41	BF.BV	Ac(DSM)2 + WT Sibling	2019-07-06	-4.47271	11.2361	20	2.25	2	2	0	0	NA	WT
Ac(DSM)2	41	BF.BV	Ac(DSM)2 + WT Sibling	2019-07-06	-4.47124	11.2341	20	2	3	2	1	0	WT	WT Sibling ACDSM2
Ac(DSM)2	41	BF.BV	Ac(DSM)2 + WT Sibling	2019-07-06	-4.47124	11.2341	20	2	1	0	1	0	WT	WT Sibling ACDSM2
Ac(DSM)2	41	BF.BV	Ac(DSM)2 + WT Sibling	2019-07-06	-4.47124	11.2341	20	2	1	0	1	0	WT	WT Sibling ACDSM2
Ac(DSM)2	41	BF.BV	Ac(DSM)2 + WT Sibling	2019-07-06	-4.46996	11.2334	30	1.8	8	7	1	0	WT	WT Sibling ACDSM2
Ac(DSM)2	41	BF.BV	Ac(DSM)2 + WT Sibling	2019-07-06	-4.46996	11.2334	30	1.8	1	0	1	0	WT	WT Sibling ACDSM2
Ac(DSM)2	41	BF.BV	Ac(DSM)2 + WT Sibling	2019-07-06	-4.46996	11.2334	30	1.8	1	0	1	0	WT	WT Sibling ACDSM2
Ac(DSM)2	41	BF.BV	Ac(DSM)2 + WT Sibling	2019-07-06	-4.46996	11.2334	30	1.8	1	0	1	0	WT	WT Sibling ACDSM2
Ac(DSM)2	41	BF.BV	Ac(DSM)2 + WT Sibling	2019-07-06	-4.47074	11.234	30	3.5	3	3	0	0	NA	WT
Ac(DSM)2	41	BF.BV	Ac(DSM)2 + WT Sibling	2019-07-06	-4.47292	11.2331	5	2	3	2	1	0	WT	WT Sibling ACDSM2
Ac(DSM)2	41	BF.BV	Ac(DSM)2 + WT Sibling	2019-07-06	-4.47267	11.2302	10	2	38	38	0	0	NA	WT
Ac(DSM)2	41	BF.BV	Ac(DSM)2 + WT Sibling	2019-07-06	-4.47342	11.234	20	2.5	6	6	0	0	NA	WT
Ac(DSM)2	41	BF.BV	Ac(DSM)2 + WT Sibling	2019-07-06	-4.47339	11.2341	100	2	64	62	1	1	WT	WT Sibling ACDSM2
Ac(DSM)2	41	BF.BV	Ac(DSM)2 + WT Sibling	2019-07-06	-4.47339	11.2341	100	2	1	0	1	0	WT	WT Sibling ACDSM2
Ac(DSM)2	41	BF.BV	Ac(DSM)2 + WT Sibling	2019-07-06	-4.47339	11.2341	100	2	1	0	1	0	WT	WT Sibling ACDSM2
Ac(DSM)2	41	BF.BV	Ac(DSM)2 + WT Sibling	2019-07-06	-4.47339	11.2341	100	2	1	0	1	0	WT	WT Sibling ACDSM2
Ac(DSM)2	41	BF.BV	Ac(DSM)2 + WT Sibling	2019-07-06	-4.47339	11.2341	100	2	1	0	1	0	WT	WT Sibling ACDSM2
Ac(DSM)2	41	BF.BV	Ac(DSM)2 + WT Sibling	2019-07-06	-4.47339	11.2341	100	2	1	0	1	0	WT	WT Sibling ACDSM2
Ac(DSM)2	41	BF.BV	Ac(DSM)2 + WT Sibling	2019-07-06	-4.47339	11.2341	100	2	1	0	1	0	WT	WT Sibling ACDSM2
Ac(DSM)2	41	BF.BV	Ac(DSM)2 + WT Sibling	2019-07-06	-4.47339	11.2341	100	2	1	0	1	0	WT	WT Sibling ACDSM2
Ac(DSM)2	41	BF.BV	Ac(DSM)2 + WT Sibling	2019-07-06	-4.47339	11.2341	100	2	1	0	1	0	WT	WT Sibling ACDSM2
Ac(DSM)2	41	BF.BV	Ac(DSM)2 + WT Sibling	2019-07-06	-4.47339	11.2341	100	2	1	0	1	0	WT	WT Sibling ACDSM2
Ac(DSM)2	41	BF.BV	Ac(DSM)2 + WT Sibling	2019-07-06	-4.47339	11.2341	100	2	1	0	1	0	WT	WT Sibling ACDSM2
Ac(DSM)2	41	BF.BV	Ac(DSM)2 + WT Sibling	2019-07-06	-4.47339	11.2341	100	2	1	0	1	0	WT	WT Sibling ACDSM2
Ac(DSM)2	41	BF.BV	Ac(DSM)2 + WT Sibling	2019-07-06	-4.47339	11.2341	100	2	1	0	1	0	WT	WT Sibling ACDSM2
Ac(DSM)2	41	BF.BV	Ac(DSM)2 + WT Sibling	2019-07-06	-4.47339	11.2341	100	2	1	0	1	0	WT	WT Sibling ACDSM2
Ac(DSM)2	41	BF.BV	Ac(DSM)2 + WT Sibling	2019-07-06	-4.47339	11.2341	100	2	1	0	1	0	WT	WT Sibling ACDSM2
Ac(DSM)2	41	BF.BV	Ac(DSM)2 + WT Sibling	2019-07-06	-4.47339	11.2341	100	2	1	0	1	0	WT	WT Sibling ACDSM2
Ac(DSM)2	41	BF.BV	Ac(DSM)2 + WT Sibling	2019-07-06	-4.47339	11.2341	100	2	1	0	1	0	GM	ACDSM2
Ac(DSM)2	41	BF.BV	Ac(DSM)2 + WT Sibling	2019-07-06	-4.47339	11.2341	100	2	1	0	1	0	WT	WT Sibling ACDSM2
Ac(DSM)2	41	BF.BV	Ac(DSM)2 + WT Sibling	2019-07-06	-4.47339	11.2341	100	2	1	0	1	0	WT	WT Sibling ACDSM2
Ac(DSM)2	41	BF.BV	Ac(DSM)2 + WT Sibling	2019-07-06	-4.47339	11.2341	100	2	1	0	1	0	WT	WT Sibling ACDSM2
Ac(DSM)2	41	BF.BV	Ac(DSM)2 + WT Sibling	2019-07-06	-4.47339	11.2341	100	2	1	0	1	0	WT	WT Sibling ACDSM2
Ac(DSM)2	41	BF.BV	Ac(DSM)2 + WT Sibling	2019-07-06	-4.47293	11.2337	30	2	4	4	0	0	NA	WT
Ac(DSM)2	41	BF.BV	Ac(DSM)2 + WT Sibling	2019-07-06	-4.47215	11.2338	30	2	10	9	1	0	WT	WT Sibling ACDSM2
Ac(DSM)2	41	BF.BV	Ac(DSM)2 + WT Sibling	2019-07-06	-4.47215	11.2338	30	2	1	0	1	0	WT	WT Sibling ACDSM2
Ac(DSM)2	41	BF.BV	Ac(DSM)2 + WT Sibling	2019-07-06	-4.47215	11.2338	30	2	1	0	1	0	WT	WT Sibling ACDSM2
Ac(DSM)2	41	BF.BV	Ac(DSM)2 + WT Sibling	2019-07-06	-4.47215	11.2338	30	2	1	0	1	0	WT	WT Sibling ACDSM2
Ac(DSM)2	41	BF.BM	Ac(DSM)2 + WT Sibling	2019-07-06	-4.47033	11.2336	20	2	13	12	1	0	WT	WT Sibling ACDSM2
Ac(DSM)2	41	BF.BM	Ac(DSM)2 + WT Sibling	2019-07-06	-4.48442	11.2428	20	2	4	4	0	0	NA	WT
Ac(DSM)2	41	BF.BV	Ac(DSM)2 + WT Sibling	2019-07-06	-4.47304	11.234	NA	NA	1	0	0	1	NA	WT
Ac(DSM)2	41	BF.BV	Ac(DSM)2 + WT Sibling	2019-07-06	-4.47343	11.2339	NA	NA	1	1	0	0	NA	WT
Ac(DSM)2	41	BF.BV	Ac(DSM)2 + WT Sibling	2019-07-06	-4.47304	11.2336	NA	NA	42	9	1	32	WT	WT Sibling ACDSM2
Ac(DSM)2	41	BF.BV	Ac(DSM)2 + WT Sibling	2019-07-06	-4.473	11.2332	NA	NA	46	4	0	42	NA	WT
Ac(DSM)2	41	BF.BV	Ac(DSM)2 + WT Sibling	2019-07-06	-4.47363	11.2313	NA	NA	19	4	0	15	NA	WT
Ac(DSM)2	41	BF.BV	Ac(DSM)2 + WT Sibling	2019-07-06	-4.47315	11.2326	NA	NA	53	7	0	46	NA	WT
Ac(DSM)2	41	BF.BV	Ac(DSM)2 + WT Sibling	2019-07-06	-4.47294	11.2325	NA	NA	34	7	1	26	WT	WT Sibling ACDSM2
Ac(DSM)2	41	BF.BV	Ac(DSM)2 + WT Sibling	2019-07-06	-4.47294	11.2325	NA	NA	1	0	1	0	WT	WT Sibling ACDSM2
Ac(DSM)2	41	BF.BV	Ac(DSM)2 + WT Sibling	2019-07-06	-4.47294	11.2325	NA	NA	1	0	1	0	WT	WT Sibling ACDSM2
Ac(DSM)2	41	BF.BV	Ac(DSM)2 + WT Sibling	2019-07-06	-4.47225	11.2325	NA	NA	149	13	0	136	NA	WT
Ac(DSM)2	41	BF.BV	Ac(DSM)2 + WT Sibling	2019-07-06	-4.47185	11.2325	NA	NA	1	0	0	1	NA	WT
Ac(DSM)2	41	BF.BV	Ac(DSM)2 + WT Sibling	2019-07-06	-4.47102	11.2315	NA	NA	2	0	0	2	NA	WT
Ac(DSM)2	41	BF.BV	Ac(DSM)2 + WT Sibling	2019-07-06	-4.47258	11.2337	NA	NA	7	2	0	5	NA	WT
Ac(DSM)2	41	BF.BV	Ac(DSM)2 + WT Sibling	2019-07-06	-4.47281	11.2361	NA	NA	26	10	1	15	WT	WT Sibling ACDSM2
Ac(DSM)2	41	BF.BV	Ac(DSM)2 + WT Sibling	2019-07-06	-4.46913	11.2335	NA	NA	1	1	0	0	NA	WT
Ac(DSM)2	41	BF.BM	Ac(DSM)2 + WT Sibling	2019-07-06	-4.47208	11.235	NA	NA	16	6	0	10	NA	WT
Ac(DSM)2	41	BF.BM	Ac(DSM)2 + WT Sibling	2019-07-06	-4.471	11.2348	NA	NA	35	5	0	30	NA	WT
Ac(DSM)2	41	BF.BM	Ac(DSM)2 + WT Sibling	2019-07-06	-4.4708	11.2337	NA	NA	13	0	0	13	NA	WT
Ac(DSM)2	41	BF.BM	Ac(DSM)2 + WT Sibling	2019-07-06	-4.48443	11.2438	NA	NA	32	2	0	30	NA	WT
Ac(DSM)2	41	BF.BM	Ac(DSM)2 + WT Sibling	2019-07-06	-4.48435	11.2424	NA	NA	37	14	0	23	NA	WT
Ac(DSM)2	41	BF.BV	Ac(DSM)2 + WT Sibling	2019-07-07	-4.47293	11.2344	50	2.5	13	12	1	0	WT	WT Sibling ACDSM2
Ac(DSM)2	41	BF.BV	Ac(DSM)2 + WT Sibling	2019-07-07	-4.47293	11.2344	50	2.5	1	0	1	0	WT	WT Sibling ACDSM2
Ac(DSM)2	41	BF.BV	Ac(DSM)2 + WT Sibling	2019-07-07	-4.47277	11.2345	20	2	10	10	0	0	NA	WT
Ac(DSM)2	41	BF.BV	Ac(DSM)2 + WT Sibling	2019-07-07	-4.47274	11.2351	30	2	10	10	0	0	NA	WT
Ac(DSM)2	41	BF.BV	Ac(DSM)2 + WT Sibling	2019-07-07	-4.47207	11.2354	5	3	1	1	0	0	NA	WT
Ac(DSM)2	41	BF.BV	Ac(DSM)2 + WT Sibling	2019-07-07	-4.47113	11.234	30	2.5	19	18	1	0	WT	WT Sibling ACDSM2
Ac(DSM)2	41	BF.BV	Ac(DSM)2 + WT Sibling	2019-07-07	-4.47113	11.234	30	2.5	1	0	1	0	WT	WT Sibling ACDSM2
Ac(DSM)2	41	BF.BV	Ac(DSM)2 + WT Sibling	2019-07-07	-4.47113	11.234	30	2.5	1	0	1	0	WT	WT Sibling ACDSM2
Ac(DSM)2	41	BF.BV	Ac(DSM)2 + WT Sibling	2019-07-07	-4.47113	11.234	30	2.5	1	0	1	0	WT	WT Sibling ACDSM2
Ac(DSM)2	41	BF.BV	Ac(DSM)2 + WT Sibling	2019-07-07	-4.47116	11.2342	5	3	3	2	1	0	WT	WT Sibling ACDSM2
Ac(DSM)2	41	BF.BV	Ac(DSM)2 + WT Sibling	2019-07-07	-4.4712	11.2343	40	2.5	21	20	1	0	WT	WT Sibling ACDSM2
Ac(DSM)2	41	BF.BV	Ac(DSM)2 + WT Sibling	2019-07-07	-4.4712	11.2343	40	2.5	1	0	1	0	WT	WT Sibling ACDSM2
Ac(DSM)2	41	BF.BV	Ac(DSM)2 + WT Sibling	2019-07-07	-4.47015	11.2334	3	2	1	1	0	0	NA	WT
Ac(DSM)2	41	BF.BV	Ac(DSM)2 + WT Sibling	2019-07-07	-4.47077	11.2337	10	1.5	10	9	1	0	WT	WT Sibling ACDSM2
Ac(DSM)2	41	BF.BV	Ac(DSM)2 + WT Sibling	2019-07-07	-4.47286	11.2336	20	1.5	14	13	1	0	WT	WT Sibling ACDSM2
Ac(DSM)2	41	BF.BV	Ac(DSM)2 + WT Sibling	2019-07-07	-4.47266	11.2337	10	1.5	9	8	1	0	GM	ACDSM2
Ac(DSM)2	41	BF.BV	Ac(DSM)2 + WT Sibling	2019-07-07	-4.47266	11.2337	10	1.5	1	0	1	0	WT	WT Sibling ACDSM2
Ac(DSM)2	41	BF.BV	Ac(DSM)2 + WT Sibling	2019-07-07	-4.47266	11.2337	10	1.5	1	0	1	0	WT	WT Sibling ACDSM2
Ac(DSM)2	41	BF.BV	Ac(DSM)2 + WT Sibling	2019-07-07	-4.47215	11.2338	10	2.5	9	9	0	0	NA	WT
Ac(DSM)2	41	BF.BV	Ac(DSM)2 + WT Sibling	2019-07-07	-4.47217	11.2337	30	2	10	9	1	0	WT	WT Sibling ACDSM2
Ac(DSM)2	41	BF.BV	Ac(DSM)2 + WT Sibling	2019-07-07	-4.47264	11.234	20	1.5	20	19	1	0	WT	WT Sibling ACDSM2
Ac(DSM)2	41	BF.BV	Ac(DSM)2 + WT Sibling	2019-07-07	-4.47264	11.234	20	1.5	1	0	1	0	WT	WT Sibling ACDSM2
Ac(DSM)2	41	BF.BV	Ac(DSM)2 + WT Sibling	2019-07-07	-4.47264	11.234	20	1.5	1	0	1	0	GM	ACDSM2
Ac(DSM)2	41	BF.BV	Ac(DSM)2 + WT Sibling	2019-07-07	-4.47322	11.2341	NA	NA	5	1	0	4	NA	WT
Ac(DSM)2	41	BF.BV	Ac(DSM)2 + WT Sibling	2019-07-07	-4.47289	11.2336	NA	NA	24	2	0	22	NA	WT
Ac(DSM)2	41	BF.BV	Ac(DSM)2 + WT Sibling	2019-07-07	-4.47275	11.233	NA	NA	1	0	0	1	NA	WT
Ac(DSM)2	41	BF.BV	Ac(DSM)2 + WT Sibling	2019-07-07	-4.4723	11.2326	NA	NA	37	3	0	34	NA	WT
Ac(DSM)2	41	BF.BV	Ac(DSM)2 + WT Sibling	2019-07-07	-4.47092	11.2321	NA	NA	1	0	0	1	NA	WT
Ac(DSM)2	41	BF.BV	Ac(DSM)2 + WT Sibling	2019-07-07	-4.47248	11.2336	NA	NA	1	0	0	1	NA	WT
Ac(DSM)2	41	BF.BV	Ac(DSM)2 + WT Sibling	2019-07-07	-4.47279	11.2344	NA	NA	12	4	1	7	WT	WT Sibling ACDSM2
Ac(DSM)2	41	BF.BV	Ac(DSM)2 + WT Sibling	2019-07-07	-4.47291	11.2353	NA	NA	2	0	0	2	NA	WT
Ac(DSM)2	41	BF.BV	Ac(DSM)2 + WT Sibling	2019-07-07	-4.47203	11.2354	NA	NA	17	0	0	17	NA	WT
Ac(DSM)2	41	BF.BV	Ac(DSM)2 + WT Sibling	2019-07-07	-4.47217	11.2356	NA	NA	9	7	0	2	NA	WT
Ac(DSM)2	41	BF.BV	Ac(DSM)2 + WT Sibling	2019-07-07	-4.47116	11.2342	NA	NA	3	0	0	3	NA	WT
Ac(DSM)2	41	BF.BV	Ac(DSM)2 + WT Sibling	2019-07-07	-4.4698	11.2335	NA	NA	5	1	1	3	GM	ACDSM2
Ac(DSM)2	41	BF.BM	Ac(DSM)2 + WT Sibling	2019-07-07	-4.48509	11.2406	NA	NA	38	11	0	27	NA	WT
Ac(DSM)2	41	BF.BM	Ac(DSM)2 + WT Sibling	2019-07-07	-4.48448	11.2404	NA	NA	24	9	1	14	WT	WT Sibling ACDSM2
Ac(DSM)2	41	BF.BM	Ac(DSM)2 + WT Sibling	2019-07-07	-4.48258	11.2392	NA	NA	112	60	0	52	NA	WT
Ac(DSM)2	41	BF.BM	Ac(DSM)2 + WT Sibling	2019-07-07	-4.47279	11.2344	NA	NA	77	24	0	53	NA	WT
Ac(DSM)2	41	BF.BM	Ac(DSM)2 + WT Sibling	2019-07-07	-4.46993	11.2348	NA	NA	53	21	0	32	NA	WT
Ac(DSM)2	41	BF.BV	Ac(DSM)2 + WT Sibling	2019-07-08	-4.47274	11.2351	20	2	7	7	0	0	NA	WT
Ac(DSM)2	41	BF.BV	Ac(DSM)2 + WT Sibling	2019-07-08	-4.47271	11.2338	20	2	1	1	0	0	NA	WT
Ac(DSM)2	41	BF.BV	Ac(DSM)2 + WT Sibling	2019-07-08	-4.46925	11.2333	10	2	2	1	1	0	WT	WT Sibling ACDSM2
Ac(DSM)2	41	BF.BV	Ac(DSM)2 + WT Sibling	2019-07-08	-4.46925	11.2333	10	2	1	0	1	0	GM	ACDSM2
Ac(DSM)2	41	BF.BV	Ac(DSM)2 + WT Sibling	2019-07-08	-4.46981	11.2333	40	3.5	38	37	1	0	WT	WT Sibling ACDSM2
Ac(DSM)2	41	BF.BV	Ac(DSM)2 + WT Sibling	2019-07-08	-4.46981	11.2333	40	3.5	1	0	1	0	GM	ACDSM2
Ac(DSM)2	41	BF.BV	Ac(DSM)2 + WT Sibling	2019-07-08	-4.46981	11.2333	40	3.5	1	0	1	0	WT	WT Sibling ACDSM2
Ac(DSM)2	41	BF.BV	Ac(DSM)2 + WT Sibling	2019-07-08	-4.46981	11.2333	40	3.5	1	0	1	0	WT	WT Sibling ACDSM2
Ac(DSM)2	41	BF.BV	Ac(DSM)2 + WT Sibling	2019-07-08	-4.46981	11.2333	40	3.5	1	0	1	0	GM	ACDSM2
Ac(DSM)2	41	BF.BV	Ac(DSM)2 + WT Sibling	2019-07-08	-4.46981	11.2333	40	3.5	1	0	1	0	WT	WT Sibling ACDSM2
Ac(DSM)2	41	BF.BV	Ac(DSM)2 + WT Sibling	2019-07-08	-4.46981	11.2333	40	3.5	1	0	1	0	WT	WT Sibling ACDSM2
Ac(DSM)2	41	BF.BV	Ac(DSM)2 + WT Sibling	2019-07-08	-4.46981	11.2333	40	3.5	1	0	1	0	WT	WT Sibling ACDSM2
Ac(DSM)2	41	BF.BV	Ac(DSM)2 + WT Sibling	2019-07-08	-4.46981	11.2333	40	3.5	1	0	1	0	GM	ACDSM2
Ac(DSM)2	41	BF.BV	Ac(DSM)2 + WT Sibling	2019-07-08	-4.46981	11.2333	40	3.5	1	0	1	0	GM	ACDSM2
Ac(DSM)2	41	BF.BV	Ac(DSM)2 + WT Sibling	2019-07-08	-4.47015	11.2334	30	2	5	4	1	0	GM	ACDSM2
Ac(DSM)2	41	BF.BV	Ac(DSM)2 + WT Sibling	2019-07-08	-4.47015	11.2334	30	2	1	0	1	0	WT	WT Sibling ACDSM2
Ac(DSM)2	41	BF.BV	Ac(DSM)2 + WT Sibling	2019-07-08	-4.47292	11.2331	60	2	8	8	0	0	NA	WT
Ac(DSM)2	41	BF.BV	Ac(DSM)2 + WT Sibling	2019-07-08	-4.47368	11.2313	20	2	5	4	1	0	WT	WT Sibling ACDSM2
Ac(DSM)2	41	BF.BV	Ac(DSM)2 + WT Sibling	2019-07-08	-4.47368	11.2313	20	2	1	0	1	0	WT	WT Sibling ACDSM2
Ac(DSM)2	41	BF.BV	Ac(DSM)2 + WT Sibling	2019-07-08	-4.47368	11.2313	20	2	1	0	1	0	WT	WT Sibling ACDSM2
Ac(DSM)2	41	BF.BV	Ac(DSM)2 + WT Sibling	2019-07-08	-4.47252	11.2325	20	1.5	13	12	0	1	NA	WT
Ac(DSM)2	41	BF.BV	Ac(DSM)2 + WT Sibling	2019-07-08	-4.47079	11.2327	10	1.5	13	12	1	0	WT	WT Sibling ACDSM2
Ac(DSM)2	41	BF.BV	Ac(DSM)2 + WT Sibling	2019-07-08	-4.47079	11.2327	10	1.5	1	0	1	0	WT	WT Sibling ACDSM2
Ac(DSM)2	41	BF.BV	Ac(DSM)2 + WT Sibling	2019-07-08	-4.47288	11.234	15	1.5	7	7	0	0	NA	WT
Ac(DSM)2	41	BF.BV	Ac(DSM)2 + WT Sibling	2019-07-08	-4.47305	11.2338	40	2	19	18	1	0	WT	WT Sibling ACDSM2
Ac(DSM)2	41	BF.BV	Ac(DSM)2 + WT Sibling	2019-07-08	-4.47305	11.2338	40	2	1	0	1	0	WT	WT Sibling ACDSM2
Ac(DSM)2	41	BF.BV	Ac(DSM)2 + WT Sibling	2019-07-08	-4.4721	11.2338	40	2	21	20	1	0	WT	WT Sibling ACDSM2
Ac(DSM)2	41	BF.BV	Ac(DSM)2 + WT Sibling	2019-07-08	-4.47264	11.234	20	2	14	13	1	0	WT	WT Sibling ACDSM2
Ac(DSM)2	41	BF.BM	Ac(DSM)2 + WT Sibling	2019-07-08	-4.48489	11.2434	40	1.7	6	5	0	1	NA	WT
Ac(DSM)2	41	BF.BM	Ac(DSM)2 + WT Sibling	2019-07-08	-4.46993	11.2348	3	3	1	1	0	0	NA	WT
Ac(DSM)2	41	BF.BV	Ac(DSM)2 + WT Sibling	2019-07-08	-4.47304	11.234	NA	NA	3	0	0	3	NA	WT
Ac(DSM)2	41	BF.BV	Ac(DSM)2 + WT Sibling	2019-07-08	-4.47291	11.2337	NA	NA	4	0	0	4	NA	WT
Ac(DSM)2	41	BF.BV	Ac(DSM)2 + WT Sibling	2019-07-08	-4.47308	11.2323	NA	NA	11	2	0	9	NA	WT
Ac(DSM)2	41	BF.BV	Ac(DSM)2 + WT Sibling	2019-07-08	-4.47109	11.2316	NA	NA	2	0	0	2	NA	WT
Ac(DSM)2	41	BF.BV	Ac(DSM)2 + WT Sibling	2019-07-08	-4.47226	11.2337	NA	NA	11	1	0	10	NA	WT
Ac(DSM)2	41	BF.BV	Ac(DSM)2 + WT Sibling	2019-07-08	-4.4726	11.2338	NA	NA	8	0	0	8	NA	WT
Ac(DSM)2	41	BF.BV	Ac(DSM)2 + WT Sibling	2019-07-08	-4.47305	11.2354	NA	NA	3	3	0	0	NA	WT
Ac(DSM)2	41	BF.BV	Ac(DSM)2 + WT Sibling	2019-07-08	-4.47283	11.2359	NA	NA	3	2	0	1	NA	WT
Ac(DSM)2	41	BF.BV	Ac(DSM)2 + WT Sibling	2019-07-08	-4.46913	11.2335	NA	NA	1	1	0	0	NA	WT
Ac(DSM)2	41	BF.BV	Ac(DSM)2 + WT Sibling	2019-07-08	-4.47024	11.2335	NA	NA	1	0	0	1	NA	WT
Ac(DSM)2	41	BF.BM	Ac(DSM)2 + WT Sibling	2019-07-08	-4.47083	11.2347	NA	NA	1	0	0	1	NA	WT
Ac(DSM)2	41	BF.BM	Ac(DSM)2 + WT Sibling	2019-07-08	-4.48307	11.2403	NA	NA	33	20	0	13	NA	WT
Ac(DSM)2	41	BF.BM	Ac(DSM)2 + WT Sibling	2019-07-08	-4.48364	11.244	NA	NA	43	16	0	27	NA	WT
Ac(DSM)2	41	BF.BM	Ac(DSM)2 + WT Sibling	2019-07-08	-4.48265	11.2409	NA	NA	28	1	0	27	NA	WT
Ac(DSM)2	41	BF.BM	Ac(DSM)2 + WT Sibling	2019-07-08	-4.48324	11.2388	NA	NA	10	2	0	8	NA	WT
Ac(DSM)2	41	BF.BV	Ac(DSM)2 + WT Sibling	2019-07-09	-4.47277	11.2345	10	1.7	1	1	0	0	NA	WT
Ac(DSM)2	41	BF.BV	Ac(DSM)2 + WT Sibling	2019-07-09	-4.47271	11.2361	10	2	9	9	0	0	NA	WT
Ac(DSM)2	41	BF.BV	Ac(DSM)2 + WT Sibling	2019-07-09	-4.47113	11.234	20	2	21	20	1	0	WT	WT Sibling ACDSM2
Ac(DSM)2	41	BF.BV	Ac(DSM)2 + WT Sibling	2019-07-09	-4.47113	11.234	20	2	1	0	1	0	GM	ACDSM2
Ac(DSM)2	41	BF.BV	Ac(DSM)2 + WT Sibling	2019-07-09	-4.47113	11.234	20	2	1	0	1	0	WT	WT Sibling ACDSM2
Ac(DSM)2	41	BF.BV	Ac(DSM)2 + WT Sibling	2019-07-09	-4.4712	11.2343	15	3	4	3	1	0	WT	WT Sibling ACDSM2
Ac(DSM)2	41	BF.BV	Ac(DSM)2 + WT Sibling	2019-07-09	-4.4712	11.2343	15	3	1	0	1	0	WT	WT Sibling ACDSM2
Ac(DSM)2	41	BF.BV	Ac(DSM)2 + WT Sibling	2019-07-09	-4.46925	11.2333	60	2.5	9	8	1	0	WT	WT Sibling ACDSM2
Ac(DSM)2	41	BF.BV	Ac(DSM)2 + WT Sibling	2019-07-09	-4.46925	11.2333	60	2.5	1	0	1	0	GM	ACDSM2
Ac(DSM)2	41	BF.BV	Ac(DSM)2 + WT Sibling	2019-07-09	-4.46925	11.2333	60	2.5	1	0	1	0	WT	WT Sibling ACDSM2
Ac(DSM)2	41	BF.BV	Ac(DSM)2 + WT Sibling	2019-07-09	-4.46925	11.2333	60	2.5	1	0	1	0	WT	WT Sibling ACDSM2
Ac(DSM)2	41	BF.BV	Ac(DSM)2 + WT Sibling	2019-07-09	-4.46925	11.2333	60	2.5	1	0	1	0	WT	WT Sibling ACDSM2
Ac(DSM)2	41	BF.BV	Ac(DSM)2 + WT Sibling	2019-07-09	-4.46981	11.2333	40	3.5	38	37	1	0	WT	WT Sibling ACDSM2
Ac(DSM)2	41	BF.BV	Ac(DSM)2 + WT Sibling	2019-07-09	-4.46981	11.2333	40	3.5	1	0	1	0	WT	WT Sibling ACDSM2
Ac(DSM)2	41	BF.BV	Ac(DSM)2 + WT Sibling	2019-07-09	-4.46981	11.2333	40	3.5	1	0	1	0	WT	WT Sibling ACDSM2
Ac(DSM)2	41	BF.BV	Ac(DSM)2 + WT Sibling	2019-07-09	-4.46981	11.2333	40	3.5	1	0	1	0	WT	WT Sibling ACDSM2
Ac(DSM)2	41	BF.BV	Ac(DSM)2 + WT Sibling	2019-07-09	-4.46981	11.2333	40	3.5	1	0	1	0	WT	WT Sibling ACDSM2
Ac(DSM)2	41	BF.BV	Ac(DSM)2 + WT Sibling	2019-07-09	-4.46981	11.2333	40	3.5	1	0	1	0	GM	ACDSM2
Ac(DSM)2	41	BF.BV	Ac(DSM)2 + WT Sibling	2019-07-09	-4.46981	11.2333	40	3.5	1	0	1	0	WT	WT Sibling ACDSM2
Ac(DSM)2	41	BF.BV	Ac(DSM)2 + WT Sibling	2019-07-09	-4.47015	11.2334	5	2	5	5	0	0	NA	WT
Ac(DSM)2	41	BF.BV	Ac(DSM)2 + WT Sibling	2019-07-09	-4.47292	11.2331	20	2	6	6	0	0	NA	WT
Ac(DSM)2	41	BF.BV	Ac(DSM)2 + WT Sibling	2019-07-09	-4.47267	11.2302	20	2	23	20	1	2	GM	ACDSM2
Ac(DSM)2	41	BF.BV	Ac(DSM)2 + WT Sibling	2019-07-09	-4.47334	11.234	100	1.5	57	57	0	0	NA	WT
Ac(DSM)2	41	BF.BV	Ac(DSM)2 + WT Sibling	2019-07-09	-4.47338	11.2339	20	2	6	6	0	0	NA	WT
Ac(DSM)2	41	BF.BV	Ac(DSM)2 + WT Sibling	2019-07-09	-4.47326	11.2337	30	1.5	54	54	0	0	NA	WT
Ac(DSM)2	41	BF.BV	Ac(DSM)2 + WT Sibling	2019-07-09	-4.47332	11.2338	15	2	16	15	1	0	GM	ACDSM2
Ac(DSM)2	41	BF.BV	Ac(DSM)2 + WT Sibling	2019-07-09	-4.47332	11.2338	15	2	1	0	1	0	WT	WT Sibling ACDSM2
Ac(DSM)2	41	BF.BV	Ac(DSM)2 + WT Sibling	2019-07-09	-4.47217	11.2337	20	2	7	7	0	0	NA	WT
Ac(DSM)2	41	BF.BV	Ac(DSM)2 + WT Sibling	2019-07-09	-4.47266	11.2337	20	2	4	4	0	0	NA	WT
Ac(DSM)2	41	BF.BV	Ac(DSM)2 + WT Sibling	2019-07-09	-4.47316	11.2336	NA	NA	6	0	0	6	NA	WT
Ac(DSM)2	41	BF.BV	Ac(DSM)2 + WT Sibling	2019-07-09	-4.47322	11.2326	NA	NA	13	0	0	13	NA	WT
Ac(DSM)2	41	BF.BV	Ac(DSM)2 + WT Sibling	2019-07-09	-4.4729	11.2328	NA	NA	4	0	0	4	NA	WT
Ac(DSM)2	41	BF.BV	Ac(DSM)2 + WT Sibling	2019-07-09	-4.47024	11.2311	NA	NA	1	1	0	0	NA	WT
Ac(DSM)2	41	BF.BV	Ac(DSM)2 + WT Sibling	2019-07-09	-4.47076	11.2324	NA	NA	2	2	0	0	NA	WT
Ac(DSM)2	41	BF.BV	Ac(DSM)2 + WT Sibling	2019-07-09	-4.47282	11.2346	NA	NA	11	3	0	8	NA	WT
Ac(DSM)2	41	BF.BV	Ac(DSM)2 + WT Sibling	2019-07-09	-4.47298	11.2357	NA	NA	35	25	1	9	WT	WT Sibling ACDSM2
Ac(DSM)2	41	BF.BV	Ac(DSM)2 + WT Sibling	2019-07-09	-4.4726	11.2355	NA	NA	5	3	0	2	NA	WT
Ac(DSM)2	41	BF.BV	Ac(DSM)2 + WT Sibling	2019-07-09	-4.47203	11.2354	NA	NA	7	0	0	7	NA	WT
Ac(DSM)2	41	BF.BV	Ac(DSM)2 + WT Sibling	2019-07-09	-4.47116	11.2342	NA	NA	2	0	0	2	NA	WT
Ac(DSM)2	41	BF.BV	Ac(DSM)2 + WT Sibling	2019-07-09	-4.47082	11.2338	NA	NA	1	1	0	0	NA	WT
Ac(DSM)2	41	BF.BM	Ac(DSM)2 + WT Sibling	2019-07-09	-4.46945	11.2349	NA	NA	6	4	1	1	WT	WT Sibling ACDSM2
Ac(DSM)2	41	BF.BM	Ac(DSM)2 + WT Sibling	2019-07-09	-4.47063	11.2341	NA	NA	1	0	0	1	NA	WT
Ac(DSM)2	41	BF.BM	Ac(DSM)2 + WT Sibling	2019-07-09	-4.48354	11.2408	NA	NA	25	16	0	9	NA	WT
Ac(DSM)2	41	BF.BM	Ac(DSM)2 + WT Sibling	2019-07-09	-4.48385	11.2405	NA	NA	17	0	0	17	NA	WT
Ac(DSM)2	41	BF.BM	Ac(DSM)2 + WT Sibling	2019-07-09	-4.48306	11.24	NA	NA	21	15	0	6	NA	WT
Ac(DSM)2	41	BF.BV	Ac(DSM)2 + WT Sibling	2019-07-10	-4.47258	11.2357	5	3	1	1	0	0	NA	WT
Ac(DSM)2	41	BF.BV	Ac(DSM)2 + WT Sibling	2019-07-10	-4.4721	11.2348	50	2	19	19	0	0	NA	WT
Ac(DSM)2	41	BF.BV	Ac(DSM)2 + WT Sibling	2019-07-10	-4.47124	11.2341	10	2.5	4	3	1	0	GM	ACDSM2
Ac(DSM)2	41	BF.BV	Ac(DSM)2 + WT Sibling	2019-07-10	-4.46922	11.2334	40	3	4	3	1	0	WT	WT Sibling ACDSM2
Ac(DSM)2	41	BF.BV	Ac(DSM)2 + WT Sibling	2019-07-10	-4.46922	11.2334	40	3	1		1		WT	WT Sibling ACDSM2
Ac(DSM)2	41	BF.BV	Ac(DSM)2 + WT Sibling	2019-07-10	-4.46981	11.2333	50	3.5	45	43	1	1	WT	WT Sibling ACDSM2
Ac(DSM)2	41	BF.BV	Ac(DSM)2 + WT Sibling	2019-07-10	-4.46981	11.2333	50	3.5	1		1		WT	WT Sibling ACDSM2
Ac(DSM)2	41	BF.BV	Ac(DSM)2 + WT Sibling	2019-07-10	-4.46981	11.2333	50	3.5	1		1		WT	WT Sibling ACDSM2
Ac(DSM)2	41	BF.BV	Ac(DSM)2 + WT Sibling	2019-07-10	-4.4708	11.2336	15	1.8	5	5	0	0	NA	WT
Ac(DSM)2	41	BF.BV	Ac(DSM)2 + WT Sibling	2019-07-10	-4.47079	11.2327	30	2	9	8	1	0	GM	ACDSM2
Ac(DSM)2	41	BF.BV	Ac(DSM)2 + WT Sibling	2019-07-10	-4.47079	11.2327	30	2	1		1		WT	WT Sibling ACDSM2
Ac(DSM)2	41	BF.BV	Ac(DSM)2 + WT Sibling	2019-07-10	-4.47079	11.2327	30	2	1		1		WT	WT Sibling ACDSM2
Ac(DSM)2	41	BF.BV	Ac(DSM)2 + WT Sibling	2019-07-10	-4.47079	11.2327	30	2	1		1		WT	WT Sibling ACDSM2
Ac(DSM)2	41	BF.BV	Ac(DSM)2 + WT Sibling	2019-07-10	-4.47079	11.2327	30	2	1		1		WT	WT Sibling ACDSM2
Ac(DSM)2	41	BF.BV	Ac(DSM)2 + WT Sibling	2019-07-10	-4.47338	11.2339	50	3	26	25	1	0	WT	WT Sibling ACDSM2
Ac(DSM)2	41	BF.BV	Ac(DSM)2 + WT Sibling	2019-07-10	-4.47338	11.2339	50	3	1		1		WT	WT Sibling ACDSM2
Ac(DSM)2	41	BF.BV	Ac(DSM)2 + WT Sibling	2019-07-10	-4.47338	11.2339	50	3	1		1		GM	ACDSM2
Ac(DSM)2	41	BF.BV	Ac(DSM)2 + WT Sibling	2019-07-10	-4.47332	11.2338	10	2	3	3	0	0	NA	WT
Ac(DSM)2	41	BF.BV	Ac(DSM)2 + WT Sibling	2019-07-10	-4.47266	11.2337	30	1.5	7	6	1	0	WT	WT Sibling ACDSM2
Ac(DSM)2	41	BF.BV	Ac(DSM)2 + WT Sibling	2019-07-10	-4.47281	11.2339	3	1.5	1	1	0	0	NA	WT
Ac(DSM)2	41	BF.BV	Ac(DSM)2 + WT Sibling	2019-07-10	-4.47217	11.2338	30	2	17	16	0	1	NA	WT
Ac(DSM)2	41	BF.BM	Ac(DSM)2 + WT Sibling	2019-07-10	-4.46945	11.2349	10	2.5	1	1	0	0	NA	WT
Ac(DSM)2	41	BF.BM	Ac(DSM)2 + WT Sibling	2019-07-10	-4.48489	11.2434	50	2	4	4	0	0	NA	WT
Ac(DSM)2	41	BF.BM	Ac(DSM)2 + WT Sibling	2019-07-10	-4.48442	11.2428	40	1.5	15	15	0	0	NA	WT
Ac(DSM)2	41	BF.BV	Ac(DSM)2 + WT Sibling	2019-07-10	-4.47322	11.2341	NA	NA	3	0	0	3	NA	WT
Ac(DSM)2	41	BF.BV	Ac(DSM)2 + WT Sibling	2019-07-10	-4.473	11.2339	NA	NA	77	0	0	77	NA	WT
Ac(DSM)2	41	BF.BV	Ac(DSM)2 + WT Sibling	2019-07-10	-4.47343	11.2339	NA	NA	4	2	0	2	NA	WT
Ac(DSM)2	41	BF.BV	Ac(DSM)2 + WT Sibling	2019-07-10	-4.47277	11.2332	NA	NA	1	0	0	1	NA	WT
Ac(DSM)2	41	BF.BV	Ac(DSM)2 + WT Sibling	2019-07-10	-4.47109	11.2316	NA	NA	1	1	0	0	NA	WT
Ac(DSM)2	41	BF.BV	Ac(DSM)2 + WT Sibling	2019-07-10	-4.47279	11.2351	NA	NA	5	3	0	2	NA	WT
Ac(DSM)2	41	BF.BV	Ac(DSM)2 + WT Sibling	2019-07-10	-4.47305	11.2354	NA	NA	1	0	0	1	NA	WT
Ac(DSM)2	41	BF.BV	Ac(DSM)2 + WT Sibling	2019-07-10	-4.47283	11.2359	NA	NA	2	0	0	2	NA	WT
Ac(DSM)2	41	BF.BV	Ac(DSM)2 + WT Sibling	2019-07-10	-4.47252	11.2353	NA	NA	1	0	0	1	NA	WT
Ac(DSM)2	41	BF.BV	Ac(DSM)2 + WT Sibling	2019-07-10	-4.47027	11.2335	NA	NA	2	2	0	0	NA	WT
Ac(DSM)2	41	BF.BV	Ac(DSM)2 + WT Sibling	2019-07-10	-4.47074	11.2338	NA	NA	6	3	0	3	NA	WT
Ac(DSM)2	41	BF.BM	Ac(DSM)2 + WT Sibling	2019-07-10	-4.47145	11.2334	NA	NA	16	2	0	14	NA	WT
Ac(DSM)2	41	BF.BM	Ac(DSM)2 + WT Sibling	2019-07-10	-4.48517	11.2428	NA	NA	44	16	0	28	NA	WT
Ac(DSM)2	41	BF.BM	Ac(DSM)2 + WT Sibling	2019-07-10	-4.48256	11.2407	NA	NA	7	2	0	5	NA	WT
Ac(DSM)2	41	BF.BM	Ac(DSM)2 + WT Sibling	2019-07-10	-4.48448	11.2404	NA	NA	58	18	0	40	NA	WT
Ac(DSM)2	41	BF.BV	Ac(DSM)2 + WT Sibling	2019-07-11	-4.47293	11.2344	10	3	1	0	1	0	WT	WT Sibling ACDSM2
Ac(DSM)2	41	BF.BV	Ac(DSM)2 + WT Sibling	2019-07-11	-4.47277	11.2345	20	2	3	2	1	0	WT	WT Sibling ACDSM2
Ac(DSM)2	41	BF.BV	Ac(DSM)2 + WT Sibling	2019-07-11	-4.47271	11.2351	20	2	1	1	0	0	NA	WT
Ac(DSM)2	41	BF.BV	Ac(DSM)2 + WT Sibling	2019-07-11	-4.47274	11.2351	40	2.5	20	19	1	0	WT	WT Sibling ACDSM2
Ac(DSM)2	41	BF.BV	Ac(DSM)2 + WT Sibling	2019-07-11	-4.47271	11.2361	30	2.25	4	4	0	0	NA	WT
Ac(DSM)2	41	BF.BV	Ac(DSM)2 + WT Sibling	2019-07-11	-4.47113	11.234	20	2	16	15	1	0	GM	ACDSM2
Ac(DSM)2	41	BF.BV	Ac(DSM)2 + WT Sibling	2019-07-11	-4.46922	11.2334	40	2	8	8	0	0	NA	WT
Ac(DSM)2	41	BF.BV	Ac(DSM)2 + WT Sibling	2019-07-11	-4.47077	11.2337	40	3.5	18	18	0	0	NA	WT
Ac(DSM)2	41	BF.BV	Ac(DSM)2 + WT Sibling	2019-07-11	-4.4723	11.2326	50	2.5	24	24	0	0	NA	WT
Ac(DSM)2	41	BF.BV	Ac(DSM)2 + WT Sibling	2019-07-11	-4.47342	11.234	60	2	27	27	0	0	NA	WT
Ac(DSM)2	41	BF.BV	Ac(DSM)2 + WT Sibling	2019-07-11	-4.47315	11.2339	4	2	2	1	1	0	WT	WT Sibling ACDSM2
Ac(DSM)2	41	BF.BV	Ac(DSM)2 + WT Sibling	2019-07-11	-4.47215	11.2338	15	2	13	13	0	0	NA	WT
Ac(DSM)2	41	BF.BV	Ac(DSM)2 + WT Sibling	2019-07-11	-4.47269	11.2337	10	1	7	7	0	0	NA	WT
Ac(DSM)2	41	BF.BM	Ac(DSM)2 + WT Sibling	2019-07-11	-4.47033	11.2336	50	2	30	30	0	0	NA	WT
Ac(DSM)2	41	BF.BM	Ac(DSM)2 + WT Sibling	2019-07-11	-4.48442	11.2428	50	1.5	19	19	0	0	NA	WT
Ac(DSM)2	41	BF.BV	Ac(DSM)2 + WT Sibling	2019-07-11	-4.47294	11.2335	NA	NA	5	0	0	5	NA	WT
Ac(DSM)2	41	BF.BV	Ac(DSM)2 + WT Sibling	2019-07-11	-4.47363	11.2313	NA	NA	4	0	0	4	NA	WT
Ac(DSM)2	41	BF.BV	Ac(DSM)2 + WT Sibling	2019-07-11	-4.47269	11.2329	NA	NA	12	1	0	11	NA	WT
Ac(DSM)2	41	BF.BV	Ac(DSM)2 + WT Sibling	2019-07-11	-4.47149	11.2325	NA	NA	4	0	0	4	NA	WT
Ac(DSM)2	41	BF.BV	Ac(DSM)2 + WT Sibling	2019-07-11	-4.47258	11.2339	NA	NA	38	15	0	23	NA	WT
Ac(DSM)2	41	BF.BV	Ac(DSM)2 + WT Sibling	2019-07-11	-4.47174	11.2336	NA	NA	4	1	0	3	NA	WT
Ac(DSM)2	41	BF.BV	Ac(DSM)2 + WT Sibling	2019-07-11	-4.47298	11.2357	NA	NA	19	14	0	5	NA	WT
Ac(DSM)2	41	BF.BV	Ac(DSM)2 + WT Sibling	2019-07-11	-4.47227	11.2357	NA	NA	3	3	0	0	NA	WT
Ac(DSM)2	41	BF.BV	Ac(DSM)2 + WT Sibling	2019-07-11	-4.4698	11.2335	NA	NA	13	8	1	4	WT	WT Sibling ACDSM2
Ac(DSM)2	41	BF.BV	Ac(DSM)2 + WT Sibling	2019-07-11	-4.47058	11.2342	NA	NA	2	0	0	2	NA	WT
Ac(DSM)2	41	BF.BM	Ac(DSM)2 + WT Sibling	2019-07-11	-4.48277	11.2404	NA	NA	31	18	0	13	NA	WT
Ac(DSM)2	41	BF.BM	Ac(DSM)2 + WT Sibling	2019-07-11	-4.48396	11.243	NA	NA	9	1	0	8	NA	WT
Ac(DSM)2	41	BF.BM	Ac(DSM)2 + WT Sibling	2019-07-11	-4.48258	11.2392	NA	NA	24	3	0	21	NA	WT
Ac(DSM)2	41	BF.BM	Ac(DSM)2 + WT Sibling	2019-07-11	-4.48402	11.24	NA	NA	9	4	0	5	NA	WT
Ac(DSM)2	41	BF.BM	Ac(DSM)2 + WT Sibling	2019-07-11	-4.47232	11.2339	NA	NA	39	9	0	30	NA	WT
Ac(DSM)2	41	BF.BV	Ac(DSM)2 + WT Sibling	2019-07-12	-4.47277	11.2345	10	3	4	4	0	0	NA	WT
Ac(DSM)2	41	BF.BV	Ac(DSM)2 + WT Sibling	2019-07-12	-4.47207	11.2354	40	2.5	11	11	0	0	NA	WT
Ac(DSM)2	41	BF.BV	Ac(DSM)2 + WT Sibling	2019-07-12	-4.47113	11.234	20	2.5	12	12	0	0	NA	WT
Ac(DSM)2	41	BF.BV	Ac(DSM)2 + WT Sibling	2019-07-12	-4.46981	11.2333	50	3.5	17	16	1	0	WT	WT Sibling ACDSM2
Ac(DSM)2	41	BF.BV	Ac(DSM)2 + WT Sibling	2019-07-12	-4.47079	11.2338	40	2	1	1	0	0	NA	WT
Ac(DSM)2	41	BF.BV	Ac(DSM)2 + WT Sibling	2019-07-12	-4.47368	11.2313	20	3	8	8	0	0	NA	WT
Ac(DSM)2	41	BF.BV	Ac(DSM)2 + WT Sibling	2019-07-12	-4.47267	11.2302	30	2	17	17	0	0	NA	WT
Ac(DSM)2	41	BF.BV	Ac(DSM)2 + WT Sibling	2019-07-12	-4.4723	11.2326	20	2.5	5	5	0	0	NA	WT
Ac(DSM)2	41	BF.BV	Ac(DSM)2 + WT Sibling	2019-07-12	-4.47246	11.2327	5	2.5	8	8	0	0	NA	WT
Ac(DSM)2	41	BF.BV	Ac(DSM)2 + WT Sibling	2019-07-12	-4.47339	11.2341	100	2.5	48	47	1	0	WT	WT Sibling ACDSM2
Ac(DSM)2	41	BF.BV	Ac(DSM)2 + WT Sibling	2019-07-12	-4.47337	11.2338	20	4	10	10	0	0	NA	WT
Ac(DSM)2	41	BF.BV	Ac(DSM)2 + WT Sibling	2019-07-12	-4.47215	11.2338	30	2	33	33	0	0	NA	WT
Ac(DSM)2	41	BF.BV	Ac(DSM)2 + WT Sibling	2019-07-12	-4.47264	11.234	20	2	5	5	0	0	NA	WT
Ac(DSM)2	41	BF.BM	Ac(DSM)2 + WT Sibling	2019-07-12	-4.48396	11.243	30	2	4	4	0	0	NA	WT
Ac(DSM)2	41	BF.BM	Ac(DSM)2 + WT Sibling	2019-07-12	-4.46993	11.2348	10	2	2	2	0	0	NA	WT
Ac(DSM)2	41	BF.BV	Ac(DSM)2 + WT Sibling	2019-07-12	-4.47312	11.2338	NA	NA	30	3	0	27	NA	WT
Ac(DSM)2	41	BF.BV	Ac(DSM)2 + WT Sibling	2019-07-12	-4.47262	11.2331	NA	NA	5	1	0	4	NA	WT
Ac(DSM)2	41	BF.BV	Ac(DSM)2 + WT Sibling	2019-07-12	-4.47294	11.2332	NA	NA	1	0	0	1	NA	WT
Ac(DSM)2	41	BF.BV	Ac(DSM)2 + WT Sibling	2019-07-12	-4.47315	11.2326	NA	NA	10	3	0	7	NA	WT
Ac(DSM)2	41	BF.BV	Ac(DSM)2 + WT Sibling	2019-07-12	-4.47083	11.232	NA	NA	11	3	1	7	WT	WT Sibling ACDSM2
Ac(DSM)2	41	BF.BV	Ac(DSM)2 + WT Sibling	2019-07-12	-4.47226	11.2337	NA	NA	1	0	0	1	NA	WT
Ac(DSM)2	41	BF.BV	Ac(DSM)2 + WT Sibling	2019-07-12	-4.47258	11.2337	NA	NA	5	0	0	5	NA	WT
Ac(DSM)2	41	BF.BV	Ac(DSM)2 + WT Sibling	2019-07-12	-4.47283	11.2359	NA	NA	4	1	0	3	NA	WT
Ac(DSM)2	41	BF.BV	Ac(DSM)2 + WT Sibling	2019-07-12	-4.4722	11.2357	NA	NA	3	1	0	2	NA	WT
Ac(DSM)2	41	BF.BV	Ac(DSM)2 + WT Sibling	2019-07-12	-4.47186	11.2355	NA	NA	4	1	0	3	NA	WT
Ac(DSM)2	41	BF.BV	Ac(DSM)2 + WT Sibling	2019-07-12	-4.47123	11.2342	NA	NA	2	0	0	2	NA	WT
Ac(DSM)2	41	BF.BV	Ac(DSM)2 + WT Sibling	2019-07-12	-4.47072	11.2339	NA	NA	5	2	0	3	NA	WT
Ac(DSM)2	41	BF.BM	Ac(DSM)2 + WT Sibling	2019-07-12	-4.47119	11.2342	NA	NA	4	2	0	2	NA	WT
Ac(DSM)2	41	BF.BM	Ac(DSM)2 + WT Sibling	2019-07-12	-4.4708	11.2337	NA	NA	8	0	0	8	NA	WT
Ac(DSM)2	41	BF.BM	Ac(DSM)2 + WT Sibling	2019-07-12	-4.48435	11.2424	NA	NA	57	35	0	22	NA	WT
Ac(DSM)2	41	BF.BM	Ac(DSM)2 + WT Sibling	2019-07-12	-4.48277	11.2387	NA	NA	4	0	0	4	NA	WT
Ac(DSM)2	41	BF.BM	Ac(DSM)2 + WT Sibling	2019-07-12	-4.47274	11.2351	NA	NA	23	7	0	16	NA	WT
Ac(DSM)2	41	BF.BV	Ac(DSM)2 + WT Sibling	2019-07-13	-4.47271	11.2361	20	2	4	3	1	0	WT	WT Sibling ACDSM2
Ac(DSM)2	41	BF.BV	Ac(DSM)2 + WT Sibling	2019-07-13	-4.47113	11.234	5	1.5	3	3	0	0	NA	WT
Ac(DSM)2	41	BF.BV	Ac(DSM)2 + WT Sibling	2019-07-13	-4.46981	11.2333	20	3.5	23	23	0	0	NA	WT
Ac(DSM)2	41	BF.BV	Ac(DSM)2 + WT Sibling	2019-07-13	-4.47069	11.2341	10	1.8	4	4	0	0	NA	WT
Ac(DSM)2	41	BF.BV	Ac(DSM)2 + WT Sibling	2019-07-13	-4.47368	11.2313	10	2.5	6	6	0	0	NA	WT
Ac(DSM)2	41	BF.BV	Ac(DSM)2 + WT Sibling	2019-07-13	-4.47267	11.2302	30	2	18	18	0	0	NA	WT
Ac(DSM)2	41	BF.BV	Ac(DSM)2 + WT Sibling	2019-07-13	-4.47231	11.2326	15	2	7	7	0	0	NA	WT
Ac(DSM)2	41	BF.BV	Ac(DSM)2 + WT Sibling	2019-07-13	-4.47309	11.2341	30	3	10	10	0	0	NA	WT
Ac(DSM)2	41	BF.BV	Ac(DSM)2 + WT Sibling	2019-07-13	-4.47286	11.2336	3	2	1	1	0	0	NA	WT
Ac(DSM)2	41	BF.BV	Ac(DSM)2 + WT Sibling	2019-07-13	-4.47217	11.2337	10	2	2	2	0	0	NA	WT
Ac(DSM)2	41	BF.BV	Ac(DSM)2 + WT Sibling	2019-07-13	-4.4726	11.2339	5	2	3	3	0	0	NA	WT
Ac(DSM)2	41	BF.BM	Ac(DSM)2 + WT Sibling	2019-07-13	-4.47033	11.2336	10	2	1	1	0	0	NA	WT
Ac(DSM)2	41	BF.BM	Ac(DSM)2 + WT Sibling	2019-07-13	-4.48442	11.2428	20	1.5	6	6	0	0	NA	WT
Ac(DSM)2	41	BF.BM	Ac(DSM)2 + WT Sibling	2019-07-13	-4.48435	11.2424	10	2	1	1	0	0	NA	WT
Ac(DSM)2	41	BF.BM	Ac(DSM)2 + WT Sibling	2019-07-13	-4.47214	11.233	30	1.5	4	4	0	0	NA	WT
Ac(DSM)2	41	BF.BV	Ac(DSM)2 + WT Sibling	2019-07-13	-4.47341	11.2327	NA	NA	1	1	0	0	NA	WT
Ac(DSM)2	41	BF.BV	Ac(DSM)2 + WT Sibling	2019-07-13	-4.4726	11.2303	NA	NA	1	0	0	1	NA	WT
Ac(DSM)2	41	BF.BV	Ac(DSM)2 + WT Sibling	2019-07-13	-4.4729	11.2328	NA	NA	1	0	0	1	NA	WT
Ac(DSM)2	41	BF.BV	Ac(DSM)2 + WT Sibling	2019-07-13	-4.47221	11.2326	NA	NA	19	5	0	14	NA	WT
Ac(DSM)2	41	BF.BV	Ac(DSM)2 + WT Sibling	2019-07-13	-4.47102	11.2327	NA	NA	9	0	0	9	NA	WT
Ac(DSM)2	41	BF.BV	Ac(DSM)2 + WT Sibling	2019-07-13	-4.47265	11.2357	NA	NA	5	2	0	3	NA	WT
Ac(DSM)2	41	BF.BV	Ac(DSM)2 + WT Sibling	2019-07-13	-4.47061	11.234	NA	NA	4	0	0	4	NA	WT
Ac(DSM)2	41	BF.BV	Ac(DSM)2 + WT Sibling	2019-07-13	-4.47087	11.2336	NA	NA	4	0	0	4	NA	WT
Ac(DSM)2	41	BF.BM	Ac(DSM)2 + WT Sibling	2019-07-13	-4.46945	11.2349	NA	NA	1	0	0	1	NA	WT
Ac(DSM)2	41	BF.BM	Ac(DSM)2 + WT Sibling	2019-07-13	-4.46991	11.2334	NA	NA	15	4	0	11	NA	WT
Ac(DSM)2	41	BF.BM	Ac(DSM)2 + WT Sibling	2019-07-13	-4.48396	11.243	NA	NA	2	2	0	0	NA	WT
Ac(DSM)2	41	BF.BM	Ac(DSM)2 + WT Sibling	2019-07-13	-4.48282	11.241	NA	NA	14	1	0	13	NA	WT
Ac(DSM)2	41	BF.BM	Ac(DSM)2 + WT Sibling	2019-07-13	-4.48355	11.2403	NA	NA	18	0	0	18	NA	WT
Ac(DSM)2	41	BF.BV	Ac(DSM)2 + WT Sibling	2019-07-14	-4.47271	11.2351	40	2	4	4	0	0	NA	WT
Ac(DSM)2	41	BF.BV	Ac(DSM)2 + WT Sibling	2019-07-14	-4.4721	11.2348	30	2	6	6	0	0	NA	WT
Ac(DSM)2	41	BF.BV	Ac(DSM)2 + WT Sibling	2019-07-14	-4.47113	11.234	10	1.5	7	7	0	0	NA	WT
Ac(DSM)2	41	BF.BV	Ac(DSM)2 + WT Sibling	2019-07-14	-4.47087	11.2346	5	1.5	1	1	0	0	NA	WT
Ac(DSM)2	41	BF.BV	Ac(DSM)2 + WT Sibling	2019-07-14	-4.47077	11.2337	50	2	14	14	0	0	NA	WT
Ac(DSM)2	41	BF.BV	Ac(DSM)2 + WT Sibling	2019-07-14	-4.47368	11.2313	20	2	13	12	0	1	NA	WT
Ac(DSM)2	41	BF.BV	Ac(DSM)2 + WT Sibling	2019-07-14	-4.47247	11.2327	20	1.5	14	13	1	0	WT	WT Sibling ACDSM2
Ac(DSM)2	41	BF.BV	Ac(DSM)2 + WT Sibling	2019-07-14	-4.47246	11.2327	20	1.5	5	4	0	1	NA	WT
Ac(DSM)2	41	BF.BV	Ac(DSM)2 + WT Sibling	2019-07-14	-4.47342	11.234	20	4	7	7	0	0	NA	WT
Ac(DSM)2	41	BF.BV	Ac(DSM)2 + WT Sibling	2019-07-14	-4.47332	11.2335	20	1	10	10	0	0	NA	WT
Ac(DSM)2	41	BF.BV	Ac(DSM)2 + WT Sibling	2019-07-14	-4.4732	11.2339	10	2	2	2	0	0	NA	WT
Ac(DSM)2	41	BF.BV	Ac(DSM)2 + WT Sibling	2019-07-14	-4.47266	11.2337	10	1	3	3	0	0	NA	WT
Ac(DSM)2	41	BF.BV	Ac(DSM)2 + WT Sibling	2019-07-14	-4.47233	11.2337	20	1	3	3	0	0	NA	WT
Ac(DSM)2	41	BF.BM	Ac(DSM)2 + WT Sibling	2019-07-14	-4.46945	11.2349	10	2	7	7	0	0	NA	WT
Ac(DSM)2	41	BF.BM	Ac(DSM)2 + WT Sibling	2019-07-14	-4.47293	11.2357	5	2	1	1	0	0	NA	WT
Ac(DSM)2	41	BF.BV	Ac(DSM)2 + WT Sibling	2019-07-14	-4.47296	11.234	NA	NA	5	1	0	4	NA	WT
Ac(DSM)2	41	BF.BV	Ac(DSM)2 + WT Sibling	2019-07-14	-4.47312	11.2338	NA	NA	2	1	0	1	NA	WT
Ac(DSM)2	41	BF.BV	Ac(DSM)2 + WT Sibling	2019-07-14	-4.47276	11.2335	NA	NA	1	0	0	1	NA	WT
Ac(DSM)2	41	BF.BV	Ac(DSM)2 + WT Sibling	2019-07-14	-4.4732	11.2329	NA	NA	19	9	0	10	NA	WT
Ac(DSM)2	41	BF.BV	Ac(DSM)2 + WT Sibling	2019-07-14	-4.47363	11.2313	NA	NA	2	0	0	2	NA	WT
Ac(DSM)2	41	BF.BV	Ac(DSM)2 + WT Sibling	2019-07-14	-4.47308	11.2323	NA	NA	14	9	0	5	NA	WT
Ac(DSM)2	41	BF.BV	Ac(DSM)2 + WT Sibling	2019-07-14	-4.47154	11.2326	NA	NA	14	4	0	10	NA	WT
Ac(DSM)2	41	BF.BV	Ac(DSM)2 + WT Sibling	2019-07-14	-4.47199	11.2338	NA	NA	2	0	0	2	NA	WT
Ac(DSM)2	41	BF.BV	Ac(DSM)2 + WT Sibling	2019-07-14	-4.47258	11.2337	NA	NA	22	7	0	15	NA	WT
Ac(DSM)2	41	BF.BV	Ac(DSM)2 + WT Sibling	2019-07-14	-4.47258	11.2339	NA	NA	4	1	0	3	NA	WT
Ac(DSM)2	41	BF.BV	Ac(DSM)2 + WT Sibling	2019-07-14	-4.47256	11.2351	NA	NA	14	0	0	14	NA	WT
Ac(DSM)2	41	BF.BM	Ac(DSM)2 + WT Sibling	2019-07-14	-4.48307	11.2403	NA	NA	76	39	0	37	NA	WT
Ac(DSM)2	41	BF.BM	Ac(DSM)2 + WT Sibling	2019-07-14	-4.47063	11.2341	NA	NA	5	3	0	2	NA	WT
Ac(DSM)2	41	BF.BM	Ac(DSM)2 + WT Sibling	2019-07-14	-4.48557	11.2413	NA	NA	30	6	0	24	NA	WT
Ac(DSM)2	41	BF.BM	Ac(DSM)2 + WT Sibling	2019-07-14	-4.48402	11.24	NA	NA	11	8	0	3	NA	WT
Ac(DSM)2	41	BF.BV	Ac(DSM)2 + WT Sibling	2019-07-15	-4.47322	11.2341	NA	NA	1	0	0	1	NA	WT
Ac(DSM)2	41	BF.BV	Ac(DSM)2 + WT Sibling	2019-07-15	-4.4729	11.2328	NA	NA	12	3	0	9	NA	WT
Ac(DSM)2	41	BF.BV	Ac(DSM)2 + WT Sibling	2019-07-15	-4.47264	11.2329	NA	NA	31	0	0	31	NA	WT
Ac(DSM)2	41	BF.BV	Ac(DSM)2 + WT Sibling	2019-07-15	-4.47024	11.2311	NA	NA	4	1	0	3	NA	WT
Ac(DSM)2	41	BF.BV	Ac(DSM)2 + WT Sibling	2019-07-15	-4.47102	11.2327	NA	NA	23	2	0	21	NA	WT
Ac(DSM)2	41	BF.BV	Ac(DSM)2 + WT Sibling	2019-07-15	-4.4729	11.2346	NA	NA	1	0	0	1	NA	WT
Ac(DSM)2	41	BF.BV	Ac(DSM)2 + WT Sibling	2019-07-15	-4.47305	11.2354	NA	NA	2	0	0	2	NA	WT
Ac(DSM)2	41	BF.BV	Ac(DSM)2 + WT Sibling	2019-07-15	-4.47289	11.2356	NA	NA	4	1	0	3	NA	WT
Ac(DSM)2	41	BF.BV	Ac(DSM)2 + WT Sibling	2019-07-15	-4.47268	11.2356	NA	NA	6	6	0	0	NA	WT
Ac(DSM)2	41	BF.BV	Ac(DSM)2 + WT Sibling	2019-07-15	-4.4698	11.2335	NA	NA	1	0	0	1	NA	WT
Ac(DSM)2	41	BF.BV	Ac(DSM)2 + WT Sibling	2019-07-15	-4.47068	11.2337	NA	NA	11	4	0	7	NA	WT
Ac(DSM)2	41	BF.BM	Ac(DSM)2 + WT Sibling	2019-07-15	-4.48277	11.2404	NA	NA	28	5	0	23	NA	WT
Ac(DSM)2	41	BF.BM	Ac(DSM)2 + WT Sibling	2019-07-15	-4.48442	11.2428	NA	NA	31	4	0	27	NA	WT
Ac(DSM)2	41	BF.BM	Ac(DSM)2 + WT Sibling	2019-07-15	-4.48252	11.2389	NA	NA	1	0	0	1	NA	WT
Ac(DSM)2	41	BF.BM	Ac(DSM)2 + WT Sibling	2019-07-15	-4.48422	11.2409	NA	NA	2	0	0	2	NA	WT
Ac(DSM)2	41	BF.BV	Ac(DSM)2 + WT Sibling	2019-07-16	-4.47293	11.2344	10	2	1	1	0	0	NA	WT
Ac(DSM)2	41	BF.BV	Ac(DSM)2 + WT Sibling	2019-07-16	-4.47271	11.2351	10	1.8	5	5	0	0	NA	WT
Ac(DSM)2	41	BF.BV	Ac(DSM)2 + WT Sibling	2019-07-16	-4.47284	11.2351	5	2	2	2	0	0	NA	WT
Ac(DSM)2	41	BF.BV	Ac(DSM)2 + WT Sibling	2019-07-16	-4.47271	11.2361	10	2.1	5	5	0	0	NA	WT
Ac(DSM)2	41	BF.BV	Ac(DSM)2 + WT Sibling	2019-07-16	-4.47207	11.2354	10	2	1	1	0	0	NA	WT
Ac(DSM)2	41	BF.BV	Ac(DSM)2 + WT Sibling	2019-07-16	-4.47113	11.234	10	2	3	3	0	0	NA	WT
Ac(DSM)2	41	BF.BV	Ac(DSM)2 + WT Sibling	2019-07-16	-4.46996	11.2334	30	3.5	12	11	0	1	NA	WT
Ac(DSM)2	41	BF.BV	Ac(DSM)2 + WT Sibling	2019-07-16	-4.47016	11.2336	5	2	6	6	0	0	NA	WT
Ac(DSM)2	41	BF.BV	Ac(DSM)2 + WT Sibling	2019-07-16	-4.47298	11.233	45	2	9	9	0	0	NA	WT
Ac(DSM)2	41	BF.BV	Ac(DSM)2 + WT Sibling	2019-07-16	-4.4723	11.2326	20	2	8	8	0	0	NA	WT
Ac(DSM)2	41	BF.BV	Ac(DSM)2 + WT Sibling	2019-07-16	-4.47334	11.234	100	1.5	71	71	0	0	NA	WT
Ac(DSM)2	41	BF.BV	Ac(DSM)2 + WT Sibling	2019-07-16	-4.47332	11.2338	40	2	41	41	0	0	NA	WT
Ac(DSM)2	41	BF.BV	Ac(DSM)2 + WT Sibling	2019-07-16	-4.47266	11.2337	30	1.5	5	5	0	0	NA	WT
Ac(DSM)2	41	BF.BV	Ac(DSM)2 + WT Sibling	2019-07-16	-4.47264	11.234	20	2	1	1	0	0	NA	WT
Ac(DSM)2	41	BF.BM	Ac(DSM)2 + WT Sibling	2019-07-16	-4.48442	11.2428	20	1.5	2	2	0	0	NA	WT
Ac(DSM)2	41	BF.BV	Ac(DSM)2 + WT Sibling	2019-07-16	-4.473	11.234	NA	NA	10	0	0	10	NA	WT
Ac(DSM)2	41	BF.BV	Ac(DSM)2 + WT Sibling	2019-07-16	-4.47331	11.2338	NA	NA	1	1	0	0	NA	WT
Ac(DSM)2	41	BF.BV	Ac(DSM)2 + WT Sibling	2019-07-16	-4.473	11.2332	NA	NA	1	0	0	1	NA	WT
Ac(DSM)2	41	BF.BV	Ac(DSM)2 + WT Sibling	2019-07-16	-4.47319	11.2326	NA	NA	44	4	0	40	NA	WT
Ac(DSM)2	41	BF.BV	Ac(DSM)2 + WT Sibling	2019-07-16	-4.47363	11.2313	NA	NA	3	3	0	0	NA	WT
Ac(DSM)2	41	BF.BV	Ac(DSM)2 + WT Sibling	2019-07-16	-4.47294	11.2325	NA	NA	1	0	0	1	NA	WT
Ac(DSM)2	41	BF.BV	Ac(DSM)2 + WT Sibling	2019-07-16	-4.47221	11.2326	NA	NA	10	2	0	8	NA	WT
Ac(DSM)2	41	BF.BV	Ac(DSM)2 + WT Sibling	2019-07-16	-4.47188	11.2323	NA	NA	3	1	0	2	NA	WT
Ac(DSM)2	41	BF.BV	Ac(DSM)2 + WT Sibling	2019-07-16	-4.47073	11.232	NA	NA	3	2	0	1	NA	WT
Ac(DSM)2	41	BF.BV	Ac(DSM)2 + WT Sibling	2019-07-16	-4.47258	11.2337	NA	NA	1	1	0	0	NA	WT
Ac(DSM)2	41	BF.BV	Ac(DSM)2 + WT Sibling	2019-07-16	-4.47281	11.2361	NA	NA	15	3	0	12	NA	WT
Ac(DSM)2	41	BF.BM	Ac(DSM)2 + WT Sibling	2019-07-16	-4.47208	11.235	NA	NA	8	3	0	5	NA	WT
Ac(DSM)2	41	BF.BM	Ac(DSM)2 + WT Sibling	2019-07-16	-4.471	11.2348	NA	NA	1	0	0	1	NA	WT
Ac(DSM)2	41	BF.BM	Ac(DSM)2 + WT Sibling	2019-07-16	-4.46945	11.2349	NA	NA	16	0	0	16	NA	WT
Ac(DSM)2	41	BF.BM	Ac(DSM)2 + WT Sibling	2019-07-16	-4.48443	11.2438	NA	NA	38	18	0	20	NA	WT
Ac(DSM)2	41	BF.BM	Ac(DSM)2 + WT Sibling	2019-07-16	-4.48517	11.2428	NA	NA	5	0	0	5	NA	WT
Ac(DSM)2	41	BF.BV	Ac(DSM)2 + WT Sibling	2019-07-17	-4.47277	11.2345	10	2	4	4	0	0	NA	WT
Ac(DSM)2	41	BF.BV	Ac(DSM)2 + WT Sibling	2019-07-17	-4.47306	11.2355	10	4	1	1	0	0	NA	WT
Ac(DSM)2	41	BF.BV	Ac(DSM)2 + WT Sibling	2019-07-17	-4.47258	11.2357	10	2.5	5	5	0	0	NA	WT
Ac(DSM)2	41	BF.BV	Ac(DSM)2 + WT Sibling	2019-07-17	-4.47113	11.234	30	2	13	12	1	0	WT	WT Sibling ACDSM2
Ac(DSM)2	41	BF.BV	Ac(DSM)2 + WT Sibling	2019-07-17	-4.46981	11.2333	50	4	49	49	0	0	NA	WT
Ac(DSM)2	41	BF.BV	Ac(DSM)2 + WT Sibling	2019-07-17	-4.47089	11.2337	30	1.6	6	6	0	0	NA	WT
Ac(DSM)2	41	BF.BV	Ac(DSM)2 + WT Sibling	2019-07-17	-4.47368	11.2313	40	2.5	45	45	0	0	NA	WT
Ac(DSM)2	41	BF.BV	Ac(DSM)2 + WT Sibling	2019-07-17	-4.47247	11.2327	20	1.5	1	1	0	0	NA	WT
Ac(DSM)2	41	BF.BV	Ac(DSM)2 + WT Sibling	2019-07-17	-4.47334	11.234	50	1.5	31	31	0	0	NA	WT
Ac(DSM)2	41	BF.BV	Ac(DSM)2 + WT Sibling	2019-07-17	-4.47288	11.234	1	1	1	1	0	0	NA	WT
Ac(DSM)2	41	BF.BV	Ac(DSM)2 + WT Sibling	2019-07-17	-4.47286	11.2336	20	1.2	13	13	0	0	NA	WT
Ac(DSM)2	41	BF.BV	Ac(DSM)2 + WT Sibling	2019-07-17	-4.47217	11.2337	20	2	17	16	0	1	NA	WT
Ac(DSM)2	41	BF.BV	Ac(DSM)2 + WT Sibling	2019-07-17	-4.47264	11.234	20	2	10	10	0	0	NA	WT
Ac(DSM)2	41	BF.BM	Ac(DSM)2 + WT Sibling	2019-07-17	-4.48489	11.2434	30	1.8	10	10	0	0	NA	WT
Ac(DSM)2	41	BF.BM	Ac(DSM)2 + WT Sibling	2019-07-17	-4.48442	11.2428	20	1.5	21	21	0	0	NA	WT
Ac(DSM)2	41	BF.BV	Ac(DSM)2 + WT Sibling	2019-07-17	-4.47322	11.2341	NA	NA	2	0	0	2	NA	WT
Ac(DSM)2	41	BF.BV	Ac(DSM)2 + WT Sibling	2019-07-17	-4.4723	11.2326	NA	NA	8	0	0	8	NA	WT
Ac(DSM)2	41	BF.BV	Ac(DSM)2 + WT Sibling	2019-07-17	-4.47092	11.2321	NA	NA	2	0	0	2	NA	WT
Ac(DSM)2	41	BF.BV	Ac(DSM)2 + WT Sibling	2019-07-17	-4.47114	11.2326	NA	NA	8	5	0	3	NA	WT
Ac(DSM)2	41	BF.BV	Ac(DSM)2 + WT Sibling	2019-07-17	-4.4727	11.2351	NA	NA	7	2	0	5	NA	WT
Ac(DSM)2	41	BF.BV	Ac(DSM)2 + WT Sibling	2019-07-17	-4.47292	11.2354	NA	NA	7	0	0	7	NA	WT
Ac(DSM)2	41	BF.BV	Ac(DSM)2 + WT Sibling	2019-07-17	-4.47265	11.2357	NA	NA	2	2	0	0	NA	WT
Ac(DSM)2	41	BF.BV	Ac(DSM)2 + WT Sibling	2019-07-17	-4.47215	11.2356	NA	NA	3	0	0	3	NA	WT
Ac(DSM)2	41	BF.BV	Ac(DSM)2 + WT Sibling	2019-07-17	-4.47203	11.2354	NA	NA	3	0	0	3	NA	WT
Ac(DSM)2	41	BF.BV	Ac(DSM)2 + WT Sibling	2019-07-17	-4.47108	11.2343	NA	NA	2	0	0	2	NA	WT
Ac(DSM)2	41	BF.BM	Ac(DSM)2 + WT Sibling	2019-07-17	-4.48509	11.2406	NA	NA	41	19	0	22	NA	WT
Ac(DSM)2	41	BF.BM	Ac(DSM)2 + WT Sibling	2019-07-17	-4.48448	11.2404	NA	NA	23	0	0	23	NA	WT
Ac(DSM)2	41	BF.BM	Ac(DSM)2 + WT Sibling	2019-07-17	-4.47279	11.2344	NA	NA	26	10	0	16	NA	WT
Ac(DSM)2	41	BF.BM	Ac(DSM)2 + WT Sibling	2019-07-17	-4.47274	11.2351	NA	NA	5	1	0	4	NA	WT
Ac(DSM)2	41	BF.BM	Ac(DSM)2 + WT Sibling	2019-07-17	-4.48306	11.24	NA	NA	18	8	0	10	NA	WT
Ac(DSM)2	41	BF.BV	Ac(DSM)2 + WT Sibling	2019-07-18	-4.47277	11.2345	20	2	18	18	0	0	NA	WT
Ac(DSM)2	41	BF.BV	Ac(DSM)2 + WT Sibling	2019-07-18	-4.47274	11.2351	40	2.5	7	7	0	0	NA	WT
Ac(DSM)2	41	BF.BV	Ac(DSM)2 + WT Sibling	2019-07-18	-4.47288	11.2356	5	3	2	2	0	0	NA	WT
Ac(DSM)2	41	BF.BV	Ac(DSM)2 + WT Sibling	2019-07-18	-4.47113	11.234	30	2.5	12	12	0	0	NA	WT
Ac(DSM)2	41	BF.BV	Ac(DSM)2 + WT Sibling	2019-07-18	-4.47124	11.2343	20	2	7	7	0	0	NA	WT
Ac(DSM)2	41	BF.BV	Ac(DSM)2 + WT Sibling	2019-07-18	-4.47013	11.2334	10	2.5	1	1	0	0	NA	WT
Ac(DSM)2	41	BF.BV	Ac(DSM)2 + WT Sibling	2019-07-18	-4.47368	11.2313	20	2	5	5	0	0	NA	WT
Ac(DSM)2	41	BF.BV	Ac(DSM)2 + WT Sibling	2019-07-18	-4.47231	11.2326	10	3	3	3	0	0	NA	WT
Ac(DSM)2	41	BF.BV	Ac(DSM)2 + WT Sibling	2019-07-18	-4.47342	11.234	50	2	17	17	0	0	NA	WT
Ac(DSM)2	41	BF.BV	Ac(DSM)2 + WT Sibling	2019-07-18	-4.47309	11.2341	20	1.5	9	7	0	2	NA	WT
Ac(DSM)2	41	BF.BV	Ac(DSM)2 + WT Sibling	2019-07-18	-4.47326	11.2337	15	1.5	11	10	0	1	NA	WT
Ac(DSM)2	41	BF.BV	Ac(DSM)2 + WT Sibling	2019-07-18	-4.47264	11.2336	20	1	6	6	0	0	NA	WT
Ac(DSM)2	41	BF.BV	Ac(DSM)2 + WT Sibling	2019-07-18	-4.47215	11.2338	10	2	8	7	0	1	NA	WT
Ac(DSM)2	41	BF.BV	Ac(DSM)2 + WT Sibling	2019-07-18	-4.47264	11.234	10	2	2	2	0	0	NA	WT
Ac(DSM)2	41	BF.BM	Ac(DSM)2 + WT Sibling	2019-07-18	-4.47274	11.2351	40	2.5	10	10	0	0	NA	WT
Ac(DSM)2	41	BF.BV	Ac(DSM)2 + WT Sibling	2019-07-18	-4.47296	11.234	NA	NA	14	1	0	13	NA	WT
Ac(DSM)2	41	BF.BV	Ac(DSM)2 + WT Sibling	2019-07-18	-4.47294	11.2332	NA	NA	1	0	0	1	NA	WT
Ac(DSM)2	41	BF.BV	Ac(DSM)2 + WT Sibling	2019-07-18	-4.47337	11.2326	NA	NA	2	1	0	1	NA	WT
Ac(DSM)2	41	BF.BV	Ac(DSM)2 + WT Sibling	2019-07-18	-4.47307	11.2326	NA	NA	1	1	0	0	NA	WT
Ac(DSM)2	41	BF.BV	Ac(DSM)2 + WT Sibling	2019-07-18	-4.47188	11.2323	NA	NA	1	0	0	1	NA	WT
Ac(DSM)2	41	BF.BV	Ac(DSM)2 + WT Sibling	2019-07-18	-4.47109	11.2316	NA	NA	1	0	0	1	NA	WT
Ac(DSM)2	41	BF.BV	Ac(DSM)2 + WT Sibling	2019-07-18	-4.47199	11.2338	NA	NA	1	0	0	1	NA	WT
Ac(DSM)2	41	BF.BV	Ac(DSM)2 + WT Sibling	2019-07-18	-4.47258	11.2337	NA	NA	4	0	0	4	NA	WT
Ac(DSM)2	41	BF.BV	Ac(DSM)2 + WT Sibling	2019-07-18	-4.47264	11.234	NA	NA	13	0	0	13	NA	WT
Ac(DSM)2	41	BF.BV	Ac(DSM)2 + WT Sibling	2019-07-18	-4.47283	11.2359	NA	NA	3	1	0	2	NA	WT
Ac(DSM)2	41	BF.BV	Ac(DSM)2 + WT Sibling	2019-07-18	-4.47217	11.2356	NA	NA	1	0	0	1	NA	WT
Ac(DSM)2	41	BF.BV	Ac(DSM)2 + WT Sibling	2019-07-18	-4.47213	11.2351	NA	NA	8	5	0	3	NA	WT
Ac(DSM)2	41	BF.BV	Ac(DSM)2 + WT Sibling	2019-07-18	-4.46913	11.2335	NA	NA	1	0	0	1	NA	WT
Ac(DSM)2	41	BF.BV	Ac(DSM)2 + WT Sibling	2019-07-18	-4.47024	11.2335	NA	NA	1	0	0	1	NA	WT
Ac(DSM)2	41	BF.BM	Ac(DSM)2 + WT Sibling	2019-07-18	-4.47083	11.2347	NA	NA	1	0	0	1	NA	WT
Ac(DSM)2	41	BF.BM	Ac(DSM)2 + WT Sibling	2019-07-18	-4.46945	11.2349	NA	NA	5	0	0	5	NA	WT
Ac(DSM)2	41	BF.BM	Ac(DSM)2 + WT Sibling	2019-07-18	-4.46991	11.2334	NA	NA	4	1	0	3	NA	WT
Ac(DSM)2	41	BF.BM	Ac(DSM)2 + WT Sibling	2019-07-18	-4.47145	11.2334	NA	NA	35	3	0	32	NA	WT
Ac(DSM)2	41	BF.BM	Ac(DSM)2 + WT Sibling	2019-07-18	-4.48265	11.2409	NA	NA	1	0	0	1	NA	WT
Ac(DSM)2	41	BF.BV	Ac(DSM)2 + WT Sibling	2019-07-19	-4.47277	11.2345	30	3	18	17	0	1	NA	WT
Ac(DSM)2	41	BF.BV	Ac(DSM)2 + WT Sibling	2019-07-19	-4.47298	11.2361	20	2	6	6	0	0	NA	WT
Ac(DSM)2	41	BF.BV	Ac(DSM)2 + WT Sibling	2019-07-19	-4.47217	11.2357	20	2.25	3	3	0	0	NA	WT
Ac(DSM)2	41	BF.BV	Ac(DSM)2 + WT Sibling	2019-07-19	-4.47185	11.2354	10	2	1	1	0	0	NA	WT
Ac(DSM)2	41	BF.BV	Ac(DSM)2 + WT Sibling	2019-07-19	-4.46981	11.2333	30	3.5	7	7	0	0	NA	WT
Ac(DSM)2	41	BF.BV	Ac(DSM)2 + WT Sibling	2019-07-19	-4.47077	11.2337	40	2.5	28	28	0	0	NA	WT
Ac(DSM)2	41	BF.BV	Ac(DSM)2 + WT Sibling	2019-07-19	-4.4723	11.2326	40	2	7	7	0	0	NA	WT
Ac(DSM)2	41	BF.BV	Ac(DSM)2 + WT Sibling	2019-07-19	-4.47344	11.234	50	2	16	16	0	0	NA	WT
Ac(DSM)2	41	BF.BV	Ac(DSM)2 + WT Sibling	2019-07-19	-4.47326	11.2337	15	2.5	6	6	0	0	NA	WT
Ac(DSM)2	41	BF.BV	Ac(DSM)2 + WT Sibling	2019-07-19	-4.47286	11.2336	40	2.15	9	9	0	0	NA	WT
Ac(DSM)2	41	BF.BV	Ac(DSM)2 + WT Sibling	2019-07-19	-4.47215	11.2338	20	2	6	6	0	0	NA	WT
Ac(DSM)2	41	BF.BV	Ac(DSM)2 + WT Sibling	2019-07-19	-4.47264	11.234	20	2	8	8	0	0	NA	WT
Ac(DSM)2	41	BF.BM	Ac(DSM)2 + WT Sibling	2019-07-19	-4.47083	11.2347	10	1.7	3	3	0	0	NA	WT
Ac(DSM)2	41	BF.BM	Ac(DSM)2 + WT Sibling	2019-07-19	-4.48306	11.2408	20	2	22	22	0	0	NA	WT
Ac(DSM)2	41	BF.BM	Ac(DSM)2 + WT Sibling	2019-07-19	-4.47293	11.2357	20	2.5	13	13	0	0	NA	WT
Ac(DSM)2	41	BF.BV	Ac(DSM)2 + WT Sibling	2019-07-19	-4.4731	11.234	NA	NA	1	0	0	1	NA	WT
Ac(DSM)2	41	BF.BV	Ac(DSM)2 + WT Sibling	2019-07-19	-4.47304	11.2336	NA	NA	19	6	0	13	NA	WT
Ac(DSM)2	41	BF.BV	Ac(DSM)2 + WT Sibling	2019-07-19	-4.47324	11.2306	NA	NA	3	1	0	2	NA	WT
Ac(DSM)2	41	BF.BV	Ac(DSM)2 + WT Sibling	2019-07-19	-4.4729	11.2328	NA	NA	2	0	0	2	NA	WT
Ac(DSM)2	41	BF.BV	Ac(DSM)2 + WT Sibling	2019-07-19	-4.47078	11.2324	NA	NA	13	8	0	5	NA	WT
Ac(DSM)2	41	BF.BV	Ac(DSM)2 + WT Sibling	2019-07-19	-4.47102	11.2327	NA	NA	27	4	0	23	NA	WT
Ac(DSM)2	41	BF.BV	Ac(DSM)2 + WT Sibling	2019-07-19	-4.47279	11.2344	NA	NA	1	0	0	1	NA	WT
Ac(DSM)2	41	BF.BV	Ac(DSM)2 + WT Sibling	2019-07-19	-4.47298	11.2357	NA	NA	6	2	0	4	NA	WT
Ac(DSM)2	41	BF.BM	Ac(DSM)2 + WT Sibling	2019-07-19	-4.47208	11.235	NA	NA	24	2	0	22	NA	WT
Ac(DSM)2	41	BF.BM	Ac(DSM)2 + WT Sibling	2019-07-19	-4.47063	11.2341	NA	NA	16	3	0	13	NA	WT
Ac(DSM)2	41	BF.BM	Ac(DSM)2 + WT Sibling	2019-07-19	-4.48442	11.2428	NA	NA	11	2	0	9	NA	WT
Ac(DSM)2	41	BF.BM	Ac(DSM)2 + WT Sibling	2019-07-19	-4.48354	11.2408	NA	NA	18	3	0	15	NA	WT
Ac(DSM)2	41	BF.BM	Ac(DSM)2 + WT Sibling	2019-07-19	-4.46939	11.2342	NA	NA	5	0	0	5	NA	WT
Ac(DSM)2	41	BF.BV	Ac(DSM)2 + WT Sibling	2019-07-20	-4.47277	11.2345	3	3	29	29	0	0	NA	WT
Ac(DSM)2	41	BF.BV	Ac(DSM)2 + WT Sibling	2019-07-20	-4.47274	11.2351	60	2.5	24	24	0	0	NA	WT
Ac(DSM)2	41	BF.BV	Ac(DSM)2 + WT Sibling	2019-07-20	-4.47261	11.2356	5	2	1	1	0	0	NA	WT
Ac(DSM)2	41	BF.BV	Ac(DSM)2 + WT Sibling	2019-07-20	-4.47258	11.2357	20	3	2	2	0	0	NA	WT
Ac(DSM)2	41	BF.BV	Ac(DSM)2 + WT Sibling	2019-07-20	-4.4721	11.2348	10	1.9	2	2	0	0	NA	WT
Ac(DSM)2	41	BF.BV	Ac(DSM)2 + WT Sibling	2019-07-20	-4.47113	11.234	15	2	13	13	0	0	NA	WT
Ac(DSM)2	41	BF.BV	Ac(DSM)2 + WT Sibling	2019-07-20	-4.47077	11.2337	60	3.5	40	40	0	0	NA	WT
Ac(DSM)2	41	BF.BV	Ac(DSM)2 + WT Sibling	2019-07-20	-4.47298	11.233	60	2	20	20	0	0	NA	WT
Ac(DSM)2	41	BF.BV	Ac(DSM)2 + WT Sibling	2019-07-20	-4.47272	11.2301	30	2	46	46	0	0	NA	WT
Ac(DSM)2	41	BF.BV	Ac(DSM)2 + WT Sibling	2019-07-20	-4.47217	11.2326	5	3	1	1	0	0	NA	WT
Ac(DSM)2	41	BF.BV	Ac(DSM)2 + WT Sibling	2019-07-20	-4.47339	11.2341	50	3	43	43	0	0	NA	WT
Ac(DSM)2	41	BF.BV	Ac(DSM)2 + WT Sibling	2019-07-20	-4.47315	11.2339	50	2	6	6	0	0	NA	WT
Ac(DSM)2	41	BF.BV	Ac(DSM)2 + WT Sibling	2019-07-20	-4.47215	11.2338	40	3	31	31	0	0	NA	WT
Ac(DSM)2	41	BF.BV	Ac(DSM)2 + WT Sibling	2019-07-20	-4.47266	11.2337	100	1.5	14	14	0	0	NA	WT
Ac(DSM)2	41	BF.BM	Ac(DSM)2 + WT Sibling	2019-07-20	-4.48225	11.2422	5	1.8	2	2	0	0	NA	WT
Ac(DSM)2	41	BF.BV	Ac(DSM)2 + WT Sibling	2019-07-20	-4.47336	11.2325	NA	NA	57	20	0	37	NA	WT
Ac(DSM)2	41	BF.BV	Ac(DSM)2 + WT Sibling	2019-07-20	-4.47104	11.2314	NA	NA	1	0	0	1	NA	WT
Ac(DSM)2	41	BF.BV	Ac(DSM)2 + WT Sibling	2019-07-20	-4.47217	11.2337	NA	NA	2	0	0	2	NA	WT
Ac(DSM)2	41	BF.BV	Ac(DSM)2 + WT Sibling	2019-07-20	-4.47279	11.2351	NA	NA	21	10	0	11	NA	WT
Ac(DSM)2	41	BF.BV	Ac(DSM)2 + WT Sibling	2019-07-20	-4.47283	11.2359	NA	NA	3	2	0	1	NA	WT
Ac(DSM)2	41	BF.BV	Ac(DSM)2 + WT Sibling	2019-07-20	-4.47247	11.2352	NA	NA	10	4	0	6	NA	WT
Ac(DSM)2	41	BF.BV	Ac(DSM)2 + WT Sibling	2019-07-20	-4.47024	11.2335	NA	NA	32	20	0	12	NA	WT
Ac(DSM)2	41	BF.BV	Ac(DSM)2 + WT Sibling	2019-07-20	-4.47074	11.2338	NA	NA	4	1	0	3	NA	WT
Ac(DSM)2	41	BF.BM	Ac(DSM)2 + WT Sibling	2019-07-20	-4.48307	11.2403	NA	NA	1	0	0	1	NA	WT
Ac(DSM)2	41	BF.BM	Ac(DSM)2 + WT Sibling	2019-07-20	-4.48443	11.2438	NA	NA	38	2	0	36	NA	WT
Ac(DSM)2	41	BF.BM	Ac(DSM)2 + WT Sibling	2019-07-20	-4.48252	11.2389	NA	NA	1	0	0	1	NA	WT
Ac(DSM)2	41	BF.BM	Ac(DSM)2 + WT Sibling	2019-07-20	-4.48448	11.2404	NA	NA	127	78	0	49	NA	WT
Ac(DSM)2	41	BF.BM	Ac(DSM)2 + WT Sibling	2019-07-20	-4.46993	11.2348	NA	NA	26	10	0	16	NA	WT
